# Supplementary material for: Ultramacrocyclization in water via external templation
Source: Chem Sci. 2022 Jan 5;13(3):798–803. doi: 10.1039/d1sc06236k (PMC8768864; doi:10.1039/d1sc06236k)
Supplement: SC-013-D1SC06236K-s002 [file SC-013-D1SC06236K-s002.cif]

# Electronic Supplementary Material (ESI) for Chemical Science.
# This journal is © The Royal Society of Chemistry 2022

####################################################################### 
# 
# This file contains crystal structure data downloaded from the 
# Cambridge Structural Database (CSD) hosted by the Cambridge 
# Crystallographic Data Centre (CCDC).
# 
# Full information about CCDC data access policies and citation 
# guidelines are available at http://www.ccdc.cam.ac.uk/access/V1 
# 
# Audit and citation data items may have been added by the CCDC. 
# Please retain this information to preserve the provenance of 
# this file and to allow appropriate attribution of the data. 
# 
#######################################################################

data_200330cq_1_3_0m
_database_code_depnum_ccdc_archive 'CCDC 2014868'
loop_
_audit_author_name
_audit_author_address
'Qiong Chen'
;Zhejiang University
China
;
_audit_update_record             
;
2020-07-08 deposited with the CCDC.	2021-12-20 downloaded from the CCDC.
;
_audit_creation_date             2020-03-31
_audit_creation_method           
;
Olex2 1.2
(compiled 2018.05.29 svn.r3508 for OlexSys, GUI svn.r5506)
;
_shelx_SHELXL_version_number     2016/6
_chemical_name_common            ?
_chemical_name_systematic        ?
_chemical_formula_moiety         '4(Cl), 2(C54 H52 N6 O7), 12(H2 O)'
_chemical_formula_sum            'C108 H128 Cl4 N12 O26'
_chemical_formula_weight         2152.02
_chemical_melting_point          ?
loop_
_atom_type_symbol
_atom_type_description
_atom_type_scat_dispersion_real
_atom_type_scat_dispersion_imag
_atom_type_scat_source
C C 0.0148 0.0070 'International Tables Vol C Tables 4.2.6.8 and 6.1.1.4'
H H 0.0000 0.0000 'International Tables Vol C Tables 4.2.6.8 and 6.1.1.4'
Cl Cl 0.3294 0.5404 'International Tables Vol C Tables 4.2.6.8 and 6.1.1.4'
N N 0.0253 0.0136 'International Tables Vol C Tables 4.2.6.8 and 6.1.1.4'
O O 0.0412 0.0250 'International Tables Vol C Tables 4.2.6.8 and 6.1.1.4'

_shelx_space_group_comment       
;
The symmetry employed for this shelxl refinement is uniquely defined
by the following loop, which should always be used as a source of
symmetry information in preference to the above space-group names.
They are only intended as comments.
;
_space_group_crystal_system      monoclinic
_space_group_IT_number           14
_space_group_name_H-M_alt        'P 1 21/c 1'
_space_group_name_Hall           '-P 2ybc'
loop_
_space_group_symop_operation_xyz
'x, y, z'
'-x, y+1/2, -z+1/2'
'-x, -y, -z'
'x, -y-1/2, z-1/2'

_cell_length_a                   13.6939(9)
_cell_length_b                   19.0018(12)
_cell_length_c                   50.945(3)
_cell_angle_alpha                90
_cell_angle_beta                 90.412(4)
_cell_angle_gamma                90
_cell_volume                     13256.0(15)
_cell_formula_units_Z            4
_cell_measurement_reflns_used    8808
_cell_measurement_temperature    170(2)
_cell_measurement_theta_max      54.75
_cell_measurement_theta_min      3.46
_shelx_estimated_absorpt_T_max   0.987
_shelx_estimated_absorpt_T_min   0.958
_exptl_absorpt_coefficient_mu    0.876
_exptl_absorpt_correction_T_max  0.7508
_exptl_absorpt_correction_T_min  0.4353
_exptl_absorpt_correction_type   multi-scan
_exptl_absorpt_process_details   
'SADABS-2016/2 (Bruker,2016/2) was used for absorption correction. wR2(int) was 0.1701 before and 0.0919 after correction. The Ratio of minimum to maximum transmission is 0.5819. The \l/2 correction factor is Not present.'
_exptl_absorpt_special_details   ?
_exptl_crystal_colour            colourless
_exptl_crystal_colour_primary    colourless
_exptl_crystal_density_diffrn    1.078
_exptl_crystal_density_meas      ?
_exptl_crystal_density_method    ?
_exptl_crystal_description       prism
_exptl_crystal_F_000             4544
_exptl_crystal_size_max          0.05
_exptl_crystal_size_mid          0.02
_exptl_crystal_size_min          0.015
_exptl_transmission_factor_max   ?
_exptl_transmission_factor_min   ?
_diffrn_reflns_av_R_equivalents  0.1553
_diffrn_reflns_av_unetI/netI     0.1168
_diffrn_reflns_Laue_measured_fraction_full 0.992
_diffrn_reflns_Laue_measured_fraction_max 0.992
_diffrn_reflns_limit_h_max       15
_diffrn_reflns_limit_h_min       -15
_diffrn_reflns_limit_k_max       21
_diffrn_reflns_limit_k_min       -21
_diffrn_reflns_limit_l_max       49
_diffrn_reflns_limit_l_min       -56
_diffrn_reflns_number            122205
_diffrn_reflns_point_group_measured_fraction_full 0.992
_diffrn_reflns_point_group_measured_fraction_max 0.992
_diffrn_reflns_theta_full        48.177
_diffrn_reflns_theta_max         48.177
_diffrn_reflns_theta_min         2.807
_diffrn_ambient_temperature      170.0
_diffrn_detector_area_resol_mean ?
_diffrn_measured_fraction_theta_full 0.992
_diffrn_measured_fraction_theta_max 0.992
_diffrn_measurement_device_type  'Bruker APEX-II CCD'
_diffrn_measurement_method       '\f and \w scans'
_diffrn_radiation_type           GaK\a
_diffrn_radiation_wavelength     1.34139
_diffrn_source                   ?
_diffrn_standards_number         0
_reflns_Friedel_coverage         0.000
_reflns_Friedel_fraction_full    .
_reflns_Friedel_fraction_max     .
_reflns_number_gt                5664
_reflns_number_total             18873
_reflns_special_details          
;
 Reflections were merged by SHELXL according to the crystal
 class for the calculation of statistics and refinement.
 
 Structure factors included contributions from the .fab file.
 
 _reflns_Friedel_fraction is defined as the number of unique
 Friedel pairs measured divided by the number that would be
 possible theoretically, ignoring centric projections and
 systematic absences.
;
_reflns_threshold_expression     'I > 2\s(I)'
_computing_cell_refinement       'SAINT v8.37A (Bruker, 2015)'
_computing_data_collection       ?
_computing_data_reduction        'SAINT v8.37A (Bruker, 2015)'
_computing_molecular_graphics    'Olex2 (Dolomanov et al., 2009)'
_computing_publication_material  'Olex2 (Dolomanov et al., 2009)'
_computing_structure_refinement  'ShelXL (Sheldrick, 2015)'
_computing_structure_solution    'ShelXT (Sheldrick, 2015)'
_refine_diff_density_max         1.472
_refine_diff_density_min         -0.606
_refine_diff_density_rms         0.114
_refine_ls_extinction_coef       .
_refine_ls_extinction_method     none
_refine_ls_goodness_of_fit_ref   1.086
_refine_ls_hydrogen_treatment    constr
_refine_ls_matrix_type           fullcycle
_refine_ls_number_parameters     1414
_refine_ls_number_reflns         18873
_refine_ls_number_restraints     96
_refine_ls_R_factor_all          0.2392
_refine_ls_R_factor_gt           0.1224
_refine_ls_restrained_S_all      1.097
_refine_ls_shift/su_max          0.033
_refine_ls_shift/su_mean         0.007
_refine_ls_structure_factor_coef Fsqd
_refine_ls_weighting_details     
'w=1/[\s^2^(Fo^2^)+(0.1000P)^2^+50.0000P] where P=(Fo^2^+2Fc^2^)/3'
_refine_ls_weighting_scheme      calc
_refine_ls_wR_factor_gt          0.3055
_refine_ls_wR_factor_ref         0.3812
_refine_special_details          ?
_olex2_refinement_description    
;
1. Fixed Uiso
 At 1.2 times of:
  All C(H) groups, All C(H,H) groups, All N(H) groups
 At 1.5 times of:
  All O(H,H) groups
2. Restrained distances
 C89-C106 = C105-C104 = C36-C35 = C38-C37 = C40-C39 = C103-C102
 1.53 with sigma of 0.02
3. Uiso/Uaniso restraints and constraints
O13 \\sim C104 \\sim C105 \\sim O14 \\sim C106 \\sim C89 \\sim O11: within 2A
with sigma of 0.01 and sigma for terminal atoms of 0.02
O7 \\sim C40 \\sim C39 \\sim O6 \\sim C38 \\sim C37 \\sim O5 \\sim C36 \\sim
C35 \\sim O4: within 2A with sigma of 0.01 and sigma for terminal atoms of 0.02
4. Others
 Fixed Sof: Cl1(0.5) Cl2(0.5) Cl3(0.5) Cl5(0.5) Cl6(0.5) Cl7(0.5)
5.a Free rotating group:
 O26(H26A,H26B), O15(H15A,H15B), O16(H16A,H16B), O17(H17C,H17D), O18(H18A,
 H18B), O19(H19A,H19B), O20(H20A,H20B), O21(H21A,H21B), O22(H22A,H22B),
 O23(H23A,H23B), O24(H24A,H24B), O25(H25A,H25B)
5.b Secondary CH2 refined with riding coordinates:
 C12(H12A,H12B), C17(H17A,H17B), C33(H33A,H33B), C34(H34A,H34B), C35(H35A,
 H35B), C36(H36A,H36B), C37(H37A,H37B), C38(H38A,H38B), C39(H39A,H39B),
 C40(H40A,H40B), C66(H66A,H66B), C71(H71A,H71B), C87(H87A,H87B), C88(H88A,H88B),
  C89(H89A,H89B), C102(H10A,H10B), C103(H10C,H10D), C104(H10E,H10F), C105(H10G,
 H10H), C106(H10I,H10J)
5.c Aromatic/amide H refined with riding coordinates:
 N1(H1), N6(H6), C2(H2), C4(H4), C5(H5), C8(H8), C9(H9), C10(H10), C11(H11),
 C14(H14), C15(H15), C18(H18), C19(H19), C21(H21), C22(H22), C24(H24), C25(H25),
  C27(H27), C30(H30), C31(H31), C42(H42), C43(H43), C45(H45), C46(H46),
 C47(H47), C48(H48), C49(H49), C50(H50), C51(H51), C52(H52), C53(H53), C54(H54),
  N7(H7), N12(H12), C56(H56), C58(H58), C59(H59), C62(H62), C63(H63), C64(H64),
 C65(H65), C68(H68), C69(H69), C72(H72), C73(H73), C75(H75), C76(H76), C78(H78),
  C79(H79), C81(H81), C84(H84), C85(H85), C90(H90), C91(H91), C92(H92),
 C93(H93), C94(H94), C95(H95), C96(H96), C97(H97), C99(H99), C100(H100),
 C107(H107), C108(H108)
;
_atom_sites_solution_hydrogens   mixed
_atom_sites_solution_primary     dual
_atom_sites_solution_secondary   ?
loop_
_atom_site_label
_atom_site_type_symbol
_atom_site_fract_x
_atom_site_fract_y
_atom_site_fract_z
_atom_site_U_iso_or_equiv
_atom_site_adp_type
_atom_site_occupancy
_atom_site_site_symmetry_order
_atom_site_calc_flag
_atom_site_refinement_flags_posn
_atom_site_refinement_flags_adp
_atom_site_refinement_flags_occupancy
_atom_site_disorder_assembly
_atom_site_disorder_group
Cl1 Cl 0.850720 -0.127940 0.429390 0.108(3) Uani 0.5 1 d . . P . .
Cl2 Cl 0.355220 -0.028650 0.054020 0.0402(10) Uani 0.5 1 d . . P . .
Cl3 Cl 0.351240 0.370670 0.429230 0.102(2) Uani 0.5 1 d . . P . .
Cl4 Cl 0.854520 0.471290 0.053410 0.1456(17) Uani 1 1 d . . . . .
Cl5 Cl 1.012590 0.390100 0.023530 0.105(2) Uani 0.5 1 d . . P . .
Cl6 Cl 0.359400 -0.023710 0.109080 0.0770(18) Uani 0.5 1 d . . P . .
Cl7 Cl 0.488140 0.389670 0.476520 0.101(2) Uani 0.5 1 d . . P . .
O1 O 0.377460 0.277110 0.291050 0.0512(18) Uani 1 1 d . . . . .
O2 O 0.874540 0.278230 0.292770 0.0504(18) Uani 1 1 d . . . . .
O3 O 0.880580 0.136320 0.405410 0.0483(18) Uani 1 1 d . . . . .
O4 O 0.800590 0.063790 0.452650 0.066(2) Uani 1 1 d . U . . .
O5 O 0.644860 0.100880 0.479990 0.117(3) Uani 1 1 d . U . . .
O6 O 0.478090 0.079200 0.446360 0.143(3) Uani 1 1 d . U . . .
O7 O 0.369390 0.142640 0.404470 0.090(3) Uani 1 1 d . U . . .
N1 N 0.376950 0.163430 0.278650 0.041(2) Uani 1 1 d . . . . .
H1 H 0.378275 0.118473 0.282784 0.049 Uiso 1 1 calc R . . . .
N2 N 0.375020 0.184880 0.253000 0.040(2) Uani 1 1 d . . . . .
N3 N 0.380050 0.257200 0.074330 0.049(2) Uani 1 1 d . . . . .
N4 N 0.853700 0.252740 0.074100 0.047(2) Uani 1 1 d . . . . .
N5 N 0.875070 0.188010 0.253820 0.041(2) Uani 1 1 d . . . . .
N6 N 0.875520 0.165790 0.279140 0.0376(19) Uani 1 1 d . . . . .
H6 H 0.876584 0.120631 0.282961 0.045 Uiso 1 1 calc R . . . .
C1 C 0.376750 0.213480 0.297300 0.042(2) Uani 1 1 d . . . . .
C2 C 0.375220 0.137450 0.235100 0.043(3) Uani 1 1 d . . . . .
H2 H 0.376557 0.089212 0.239989 0.052 Uiso 1 1 calc R . . . .
C3 C 0.373440 0.156230 0.207530 0.040(2) Uani 1 1 d . . . . .
C4 C 0.374410 0.227890 0.199690 0.036(2) Uani 1 1 d . . . . .
H4 H 0.376409 0.264135 0.212527 0.044 Uiso 1 1 calc R . . . .
C5 C 0.372460 0.244500 0.173650 0.043(2) Uani 1 1 d . . . . .
H5 H 0.374316 0.292755 0.168802 0.052 Uiso 1 1 calc R . . . .
C6 C 0.367860 0.193920 0.153740 0.040(2) Uani 1 1 d . . . . .
C7 C 0.369210 0.214360 0.126400 0.038(2) Uani 1 1 d . . . . .
C8 C 0.380580 0.167080 0.106160 0.041(2) Uani 1 1 d . . . . .
H8 H 0.384706 0.118253 0.110020 0.050 Uiso 1 1 calc R . . . .
C9 C 0.386190 0.189380 0.080030 0.048(3) Uani 1 1 d . . . . .
H9 H 0.394402 0.155850 0.066391 0.057 Uiso 1 1 calc R . . . .
C10 C 0.362880 0.304300 0.093530 0.051(3) Uani 1 1 d . . . . .
H10 H 0.354721 0.352569 0.089179 0.061 Uiso 1 1 calc R . . . .
C11 C 0.357210 0.284270 0.118390 0.052(3) Uani 1 1 d . . . . .
H11 H 0.344423 0.318940 0.131353 0.062 Uiso 1 1 calc R . . . .
C12 C 0.404780 0.280600 0.047290 0.065(3) Uani 1 1 d . . . . .
H12A H 0.378650 0.246607 0.034295 0.078 Uiso 1 1 calc R . . . .
H12B H 0.375032 0.327147 0.043729 0.078 Uiso 1 1 calc R . . . .
C13 C 0.512820 0.285260 0.044960 0.049(3) Uani 1 1 d . . . . .
C14 C 0.561050 0.240760 0.029070 0.057(3) Uani 1 1 d . . . . .
H14 H 0.524915 0.210641 0.017722 0.069 Uiso 1 1 calc R . . . .
C15 C 0.663040 0.237870 0.028890 0.052(3) Uani 1 1 d . . . . .
H15 H 0.695783 0.204758 0.018102 0.062 Uiso 1 1 calc R . . . .
C16 C 0.715610 0.283630 0.044550 0.047(3) Uani 1 1 d . . . . .
C17 C 0.824780 0.275310 0.046850 0.055(3) Uani 1 1 d . . . . .
H17A H 0.847257 0.239764 0.034035 0.067 Uiso 1 1 calc R . . . .
H17B H 0.856841 0.320587 0.042649 0.067 Uiso 1 1 calc R . . . .
C18 C 0.880820 0.299660 0.092070 0.052(3) Uani 1 1 d . . . . .
H18 H 0.892811 0.346887 0.086892 0.062 Uiso 1 1 calc R . . . .
C19 C 0.891620 0.281550 0.117460 0.049(3) Uani 1 1 d . . . . .
H19 H 0.911256 0.316262 0.129837 0.059 Uiso 1 1 calc R . . . .
C20 C 0.874300 0.211660 0.126160 0.038(2) Uani 1 1 d . . . . .
C21 C 0.852030 0.163260 0.106760 0.045(3) Uani 1 1 d . . . . .
H21 H 0.843848 0.115187 0.111368 0.054 Uiso 1 1 calc R . . . .
C22 C 0.841320 0.183400 0.080610 0.048(3) Uani 1 1 d . . . . .
H22 H 0.825682 0.149587 0.067503 0.058 Uiso 1 1 calc R . . . .
C23 C 0.876640 0.193790 0.154170 0.039(2) Uani 1 1 d . . . . .
C24 C 0.874160 0.245340 0.174040 0.043(2) Uani 1 1 d . . . . .
H24 H 0.872135 0.293419 0.168952 0.052 Uiso 1 1 calc R . . . .
C25 C 0.874500 0.230410 0.199310 0.044(3) Uani 1 1 d . . . . .
H25 H 0.873732 0.267652 0.211748 0.052 Uiso 1 1 calc R . . . .
C26 C 0.875990 0.159820 0.208250 0.038(2) Uani 1 1 d . . . . .
C27 C 0.874430 0.140900 0.236150 0.045(3) Uani 1 1 d . . . . .
H27 H 0.872919 0.092693 0.241073 0.054 Uiso 1 1 calc R . . . .
C28 C 0.874290 0.214910 0.298330 0.042(3) Uani 1 1 d . . . . .
C29 C 0.877090 0.190980 0.326310 0.036(2) Uani 1 1 d . . . . .
C30 C 0.876540 0.241650 0.346240 0.042(2) Uani 1 1 d . . . . .
H30 H 0.875637 0.290144 0.341709 0.050 Uiso 1 1 calc R . . . .
C31 C 0.877280 0.222590 0.372120 0.044(3) Uani 1 1 d . . . . .
H31 H 0.875499 0.257784 0.385352 0.053 Uiso 1 1 calc R . . . .
C32 C 0.880690 0.150610 0.379290 0.043(3) Uani 1 1 d . . . . .
C33 C 0.891940 0.063050 0.412810 0.050(3) Uani 1 1 d . . . . .
H33A H 0.952876 0.043960 0.405269 0.060 Uiso 1 1 calc R . . . .
H33B H 0.836357 0.035190 0.405888 0.060 Uiso 1 1 calc R . . . .
C34 C 0.895630 0.057800 0.442010 0.054(3) Uani 1 1 d . . . . .
H34A H 0.924467 0.012028 0.447174 0.064 Uiso 1 1 calc R . . . .
H34B H 0.937725 0.095668 0.449171 0.064 Uiso 1 1 calc R . . . .
C35 C 0.797410 0.050470 0.479980 0.066(3) Uani 1 1 d D U . . .
H35A H 0.837888 0.085700 0.489363 0.079 Uiso 1 1 calc R . . . .
H35B H 0.825000 0.003296 0.483644 0.079 Uiso 1 1 calc R . . . .
C36 C 0.695830 0.053770 0.489750 0.095(3) Uani 1 1 d D U . . .
H36A H 0.663883 0.007937 0.486275 0.114 Uiso 1 1 calc R . . . .
H36B H 0.697962 0.060510 0.509015 0.114 Uiso 1 1 calc R . . . .
C37 C 0.544930 0.104590 0.487010 0.112(4) Uani 1 1 d D U . . .
H37A H 0.525722 0.154747 0.485977 0.135 Uiso 1 1 calc R . . . .
H37B H 0.540852 0.090898 0.505720 0.135 Uiso 1 1 calc R . . . .
C38 C 0.472110 0.065580 0.473330 0.135(4) Uani 1 1 d D U . . .
H38A H 0.481516 0.014664 0.476602 0.162 Uiso 1 1 calc R . . . .
H38B H 0.406655 0.078963 0.479774 0.162 Uiso 1 1 calc R . . . .
C39 C 0.379320 0.049800 0.440760 0.143(4) Uani 1 1 d D U . . .
H39A H 0.374977 -0.000801 0.445231 0.172 Uiso 1 1 calc R . . . .
H39B H 0.327272 0.076125 0.449906 0.172 Uiso 1 1 calc R . . . .
C40 C 0.376980 0.061700 0.412350 0.121(4) Uani 1 1 d D U . . .
H40A H 0.320411 0.036256 0.404733 0.146 Uiso 1 1 calc R . . . .
H40B H 0.436924 0.041666 0.404580 0.146 Uiso 1 1 calc R . . . .
C41 C 0.374240 0.153240 0.378070 0.056(3) Uani 1 1 d . . . . .
C42 C 0.374490 0.225380 0.370160 0.053(3) Uani 1 1 d . . . . .
H42 H 0.372174 0.261483 0.383040 0.064 Uiso 1 1 calc R . . . .
C43 C 0.378000 0.242440 0.344490 0.043(3) Uani 1 1 d . . . . .
H43 H 0.381381 0.290621 0.339603 0.052 Uiso 1 1 calc R . . . .
C44 C 0.376770 0.190410 0.324700 0.039(2) Uani 1 1 d . . . . .
C45 C 0.375700 0.121000 0.332610 0.047(3) Uani 1 1 d . . . . .
H45 H 0.375983 0.084490 0.319872 0.056 Uiso 1 1 calc R . . . .
C46 C 0.374200 0.104230 0.359320 0.053(3) Uani 1 1 d . . . . .
H46 H 0.373110 0.056069 0.364314 0.063 Uiso 1 1 calc R . . . .
C47 C 0.880530 0.099950 0.359710 0.045(3) Uani 1 1 d . . . . .
H47 H 0.881933 0.051503 0.364302 0.054 Uiso 1 1 calc R . . . .
C48 C 0.878320 0.119570 0.333240 0.044(3) Uani 1 1 d . . . . .
H48 H 0.877653 0.084486 0.319955 0.053 Uiso 1 1 calc R . . . .
C49 C 0.877070 0.107350 0.188960 0.043(2) Uani 1 1 d . . . . .
H49 H 0.877703 0.059471 0.194326 0.051 Uiso 1 1 calc R . . . .
C50 C 0.877250 0.122320 0.162630 0.042(2) Uani 1 1 d . . . . .
H50 H 0.877778 0.085275 0.150109 0.050 Uiso 1 1 calc R . . . .
C51 C 0.664990 0.331710 0.059940 0.054(3) Uani 1 1 d . . . . .
H51 H 0.700254 0.363852 0.070693 0.065 Uiso 1 1 calc R . . . .
C52 C 0.566270 0.333250 0.059780 0.058(3) Uani 1 1 d . . . . .
H52 H 0.533067 0.367568 0.069926 0.070 Uiso 1 1 calc R . . . .
C53 C 0.369090 0.122410 0.161910 0.045(3) Uani 1 1 d . . . . .
H53 H 0.369330 0.086105 0.149090 0.054 Uiso 1 1 calc R . . . .
C54 C 0.369940 0.105000 0.188170 0.045(3) Uani 1 1 d . . . . .
H54 H 0.368086 0.056817 0.193117 0.054 Uiso 1 1 calc R . . . .
O8 O 1.121400 0.278200 0.208880 0.0535(19) Uani 1 1 d . . . . .
O9 O 0.625780 0.278630 0.206970 0.0489(18) Uani 1 1 d . . . . .
O10 O 0.619170 0.136700 0.094670 0.0483(18) Uani 1 1 d . . . . .
O11 O 0.698810 0.063820 0.047180 0.063(2) Uani 1 1 d . U . . .
O12 O 1.130840 0.142270 0.095650 0.077(2) Uani 1 1 d . . . . .
O13 O 1.022740 0.079600 0.053710 0.136(4) Uani 1 1 d . U . . .
O14 O 0.851890 0.104790 0.019510 0.115(3) Uani 1 1 d . U . . .
O26 O 1.081980 0.234270 0.051120 0.175(5) Uani 1 1 d . . . . .
H26A H 1.088760 0.204830 0.064090 0.263 Uiso 1 1 d G . . . .
H26B H 1.088750 0.275540 0.058280 0.263 Uiso 1 1 d G . . . .
N7 N 1.122990 0.163590 0.221460 0.0390(19) Uani 1 1 d . . . . .
H7 H 1.123177 0.118646 0.217294 0.047 Uiso 1 1 calc R . . . .
N8 N 1.123530 0.184790 0.247270 0.041(2) Uani 1 1 d . . . . .
N9 N 1.118530 0.257030 0.425790 0.050(2) Uani 1 1 d . . . . .
N10 N 0.646960 0.252300 0.426340 0.048(2) Uani 1 1 d . . . . .
N11 N 0.624470 0.188530 0.246500 0.040(2) Uani 1 1 d . . . . .
N12 N 0.625330 0.165900 0.220380 0.041(2) Uani 1 1 d . . . . .
H12 H 0.626404 0.120731 0.216580 0.050 Uiso 1 1 calc R . . . .
C55 C 1.122150 0.214640 0.202380 0.043(3) Uani 1 1 d . . . . .
C56 C 1.126170 0.136530 0.265030 0.040(2) Uani 1 1 d . . . . .
H56 H 1.127462 0.088339 0.260080 0.048 Uiso 1 1 calc R . . . .
C57 C 1.127170 0.155810 0.292600 0.039(2) Uani 1 1 d . . . . .
C58 C 1.125970 0.226740 0.299960 0.045(3) Uani 1 1 d . . . . .
H58 H 1.124481 0.262434 0.286906 0.053 Uiso 1 1 calc R . . . .
C59 C 1.126950 0.244790 0.326170 0.043(2) Uani 1 1 d . . . . .
H59 H 1.125220 0.293050 0.331015 0.051 Uiso 1 1 calc R . . . .
C60 C 1.130430 0.193510 0.345640 0.037(2) Uani 1 1 d . . . . .
C61 C 1.131370 0.214390 0.373590 0.043(2) Uani 1 1 d . . . . .
C62 C 1.120210 0.165830 0.394440 0.045(3) Uani 1 1 d . . . . .
H62 H 1.117501 0.116894 0.390686 0.055 Uiso 1 1 calc R . . . .
C63 C 1.113320 0.187930 0.419670 0.052(3) Uani 1 1 d . . . . .
H63 H 1.104695 0.154302 0.433256 0.062 Uiso 1 1 calc R . . . .
C64 C 1.136350 0.303200 0.406650 0.057(3) Uani 1 1 d . . . . .
H64 H 1.145442 0.351250 0.411202 0.069 Uiso 1 1 calc R . . . .
C65 C 1.141960 0.284880 0.381420 0.054(3) Uani 1 1 d . . . . .
H65 H 1.153295 0.320065 0.368549 0.064 Uiso 1 1 calc R . . . .
C66 C 1.095790 0.281390 0.452760 0.063(3) Uani 1 1 d . . . . .
H66A H 1.124885 0.328394 0.455833 0.076 Uiso 1 1 calc R . . . .
H66B H 1.123689 0.248277 0.465808 0.076 Uiso 1 1 calc R . . . .
C67 C 0.987050 0.285080 0.455730 0.051(3) Uani 1 1 d . . . . .
C68 C 0.936990 0.239250 0.471100 0.056(3) Uani 1 1 d . . . . .
H68 H 0.972156 0.207453 0.482019 0.067 Uiso 1 1 calc R . . . .
C69 C 0.834190 0.237880 0.471190 0.049(3) Uani 1 1 d . . . . .
H69 H 0.800557 0.206273 0.482395 0.058 Uiso 1 1 calc R . . . .
C70 C 0.782830 0.282460 0.455000 0.049(3) Uani 1 1 d . . . . .
C71 C 0.672020 0.275170 0.453220 0.056(3) Uani 1 1 d . . . . .
H71A H 0.648914 0.240050 0.466116 0.067 Uiso 1 1 calc R . . . .
H71B H 0.640442 0.320836 0.457092 0.067 Uiso 1 1 calc R . . . .
C72 C 0.660140 0.183320 0.419290 0.046(3) Uani 1 1 d . . . . .
H72 H 0.678446 0.149701 0.432220 0.055 Uiso 1 1 calc R . . . .
C73 C 0.647390 0.162880 0.394260 0.045(3) Uani 1 1 d . . . . .
H73 H 0.652819 0.114420 0.389924 0.054 Uiso 1 1 calc R . . . .
C74 C 0.626060 0.212150 0.374280 0.043(2) Uani 1 1 d . . . . .
C75 C 0.608250 0.280500 0.382150 0.048(3) Uani 1 1 d . . . . .
H75 H 0.587472 0.314904 0.369786 0.057 Uiso 1 1 calc R . . . .
C76 C 0.621050 0.298050 0.408180 0.049(3) Uani 1 1 d . . . . .
H76 H 0.610663 0.345536 0.413282 0.059 Uiso 1 1 calc R . . . .
C77 C 0.623580 0.194380 0.345740 0.039(2) Uani 1 1 d . . . . .
C78 C 0.625710 0.245740 0.326480 0.041(2) Uani 1 1 d . . . . .
H78 H 0.626806 0.293755 0.331670 0.049 Uiso 1 1 calc R . . . .
C79 C 0.626290 0.230330 0.300670 0.040(2) Uani 1 1 d . . . . .
H79 H 0.627960 0.267347 0.288147 0.048 Uiso 1 1 calc R . . . .
C80 C 0.624450 0.160050 0.292080 0.041(2) Uani 1 1 d . . . . .
C81 C 0.625330 0.140220 0.264130 0.041(2) Uani 1 1 d . . . . .
H81 H 0.626525 0.092028 0.259180 0.049 Uiso 1 1 calc R . . . .
C82 C 0.624490 0.214200 0.201290 0.042(2) Uani 1 1 d . . . . .
C83 C 0.624630 0.189090 0.173880 0.036(2) Uani 1 1 d . . . . .
C84 C 0.623420 0.240190 0.153820 0.040(2) Uani 1 1 d . . . . .
H84 H 0.623712 0.288623 0.158445 0.049 Uiso 1 1 calc R . . . .
C85 C 0.621830 0.221710 0.127760 0.045(3) Uani 1 1 d . . . . .
H85 H 0.621806 0.256622 0.114412 0.054 Uiso 1 1 calc R . . . .
C86 C 0.620240 0.149830 0.121370 0.043(3) Uani 1 1 d . . . . .
C87 C 0.609440 0.062520 0.087310 0.050(3) Uani 1 1 d . . . . .
H87A H 0.549712 0.042524 0.095211 0.060 Uiso 1 1 calc R . . . .
H87B H 0.666367 0.035624 0.093966 0.060 Uiso 1 1 calc R . . . .
C88 C 0.603650 0.056730 0.057890 0.051(3) Uani 1 1 d . . . . .
H88A H 0.575737 0.010531 0.052895 0.061 Uiso 1 1 calc R . . . .
H88B H 0.560474 0.094053 0.050795 0.061 Uiso 1 1 calc R . . . .
C89 C 0.700940 0.050650 0.020130 0.062(3) Uani 1 1 d D U . . .
H89A H 0.663453 0.087306 0.010615 0.074 Uiso 1 1 calc R . . . .
H89B H 0.670880 0.004365 0.016288 0.074 Uiso 1 1 calc R . . . .
C90 C 0.620360 0.100200 0.140570 0.044(3) Uani 1 1 d . . . . .
H90 H 0.619466 0.051704 0.136042 0.053 Uiso 1 1 calc R . . . .
C91 C 0.621790 0.120210 0.166870 0.046(3) Uani 1 1 d . . . . .
H91 H 0.620760 0.085055 0.180124 0.055 Uiso 1 1 calc R . . . .
C92 C 0.622870 0.106190 0.311180 0.045(3) Uani 1 1 d . . . . .
H92 H 0.622094 0.058236 0.305909 0.054 Uiso 1 1 calc R . . . .
C93 C 0.622460 0.123070 0.337160 0.042(2) Uani 1 1 d . . . . .
H93 H 0.621403 0.086436 0.349845 0.050 Uiso 1 1 calc R . . . .
C94 C 0.831060 0.330010 0.440420 0.059(3) Uani 1 1 d . . . . .
H94 H 0.794943 0.362515 0.430030 0.071 Uiso 1 1 calc R . . . .
C95 C 0.932780 0.332670 0.440210 0.059(3) Uani 1 1 d . . . . .
H95 H 0.965372 0.366399 0.429656 0.071 Uiso 1 1 calc R . . . .
C96 C 1.131920 0.122380 0.338100 0.044(2) Uani 1 1 d . . . . .
H96 H 1.133797 0.086232 0.350976 0.052 Uiso 1 1 calc R . . . .
C97 C 1.130610 0.105660 0.311540 0.044(2) Uani 1 1 d . . . . .
H97 H 1.132174 0.057553 0.306484 0.052 Uiso 1 1 calc R . . . .
C98 C 1.122090 0.191440 0.174900 0.039(2) Uani 1 1 d . . . . .
C99 C 1.122050 0.243490 0.155430 0.044(3) Uani 1 1 d . . . . .
H99 H 1.120780 0.291823 0.160184 0.053 Uiso 1 1 calc R . . . .
C100 C 1.123870 0.224200 0.129210 0.061(3) Uani 1 1 d . . . . .
H100 H 1.123712 0.259654 0.116062 0.073 Uiso 1 1 calc R . . . .
C101 C 1.125930 0.153570 0.121820 0.053(3) Uani 1 1 d . . . . .
C102 C 1.117490 0.061490 0.087750 0.171(9) Uani 1 1 d D . . . .
H10A H 1.170396 0.033023 0.095769 0.205 Uiso 1 1 calc R . . . .
H10B H 1.054268 0.043816 0.094366 0.205 Uiso 1 1 calc R . . . .
C103 C 1.120360 0.054720 0.058700 0.208(10) Uani 1 1 d D . . . .
H10C H 1.170559 0.085329 0.050721 0.250 Uiso 1 1 calc R . . . .
H10D H 1.129789 0.005442 0.052941 0.250 Uiso 1 1 calc R . . . .
C104 C 1.026010 0.064100 0.026180 0.124(4) Uani 1 1 d D U . . .
H10E H 1.092118 0.073961 0.019354 0.149 Uiso 1 1 calc R . . . .
H10F H 1.011431 0.013676 0.023227 0.149 Uiso 1 1 calc R . . . .
C105 C 0.955980 0.106410 0.012790 0.107(4) Uani 1 1 d D U . . .
H10G H 0.960552 0.094534 -0.006082 0.128 Uiso 1 1 calc R . . . .
H10H H 0.977741 0.155861 0.014624 0.128 Uiso 1 1 calc R . . . .
C106 C 0.806540 0.051100 0.011240 0.095(3) Uani 1 1 d D U . . .
H10I H 0.839654 0.008170 0.017786 0.114 Uiso 1 1 calc R . . . .
H10J H 0.808431 0.050244 -0.008180 0.114 Uiso 1 1 calc R . . . .
C107 C 1.125500 0.102110 0.140930 0.055(3) Uani 1 1 d . . . . .
H107 H 1.126874 0.053833 0.136100 0.066 Uiso 1 1 calc R . . . .
C108 C 1.123070 0.120950 0.167060 0.050(3) Uani 1 1 d . . . . .
H108 H 1.122036 0.085117 0.180059 0.060 Uiso 1 1 calc R . . . .
O15 O 0.859180 0.476580 0.108530 0.0566(19) Uani 1 1 d . . . . .
H15A H 0.814110 0.460340 0.118840 0.085 Uiso 1 1 d G . . . .
H15B H 0.911850 0.485130 0.117630 0.085 Uiso 1 1 d G . . . .
O16 O 0.498780 0.330460 0.249000 0.0576(19) Uani 1 1 d . . . . .
H16A H 0.456690 0.302120 0.256130 0.086 Uiso 1 1 d G . . . .
H16B H 0.538960 0.302840 0.240780 0.086 Uiso 1 1 d G . . . .
O17 O 0.749810 0.330790 0.249900 0.0631(15) Uani 1 1 d . . . . .
H17C H 0.700930 0.306050 0.243980 0.095 Uiso 1 1 d G . . . .
H17D H 0.783910 0.301270 0.259260 0.095 Uiso 1 1 d G . . . .
O18 O 0.249990 0.330410 0.249770 0.0631(15) Uani 1 1 d . . . . .
H18A H 0.195780 0.307470 0.247180 0.095 Uiso 1 1 d G . . . .
H18B H 0.290020 0.299190 0.256190 0.095 Uiso 1 1 d G . . . .
O19 O 1.001050 0.330910 0.251100 0.0598(19) Uani 1 1 d . . . . .
H19A H 1.026870 0.315260 0.236660 0.090 Uiso 1 1 d G . . . .
H19B H 0.975620 0.293850 0.258380 0.090 Uiso 1 1 d G . . . .
O20 O 0.367490 0.104940 0.021870 0.0576(17) Uani 1 1 d . . . . .
H20A H 0.321290 0.133010 0.016510 0.086 Uiso 1 1 d G . . . .
H20B H 0.408290 0.103460 0.008880 0.086 Uiso 1 1 d G . . . .
O21 O 0.380580 0.008810 0.281570 0.112(4) Uani 1 1 d . . . . .
H21A H 0.401530 -0.006360 0.296710 0.168 Uiso 1 1 d G . . . .
H21B H 0.425020 0.001600 0.269750 0.168 Uiso 1 1 d G . . . .
O22 O 0.624530 0.014040 0.219580 0.109(3) Uani 1 1 d . . . . .
H22A H 0.609480 -0.009200 0.233690 0.164 Uiso 1 1 d G . . . .
H22B H 0.643980 -0.015210 0.207560 0.164 Uiso 1 1 d G . . . .
O23 O 0.207200 0.189370 0.010690 0.111(3) Uani 1 1 d . . . . .
H23A H 0.213710 0.201960 -0.005630 0.166 Uiso 1 1 d G . . . .
H23B H 0.245420 0.217680 0.019380 0.166 Uiso 1 1 d G . . . .
O24 O 0.873300 0.012460 0.280490 0.102(3) Uani 1 1 d . . . . .
H24A H 0.890720 0.005850 0.296760 0.153 Uiso 1 1 d G . . . .
H24B H 0.919980 -0.001290 0.270200 0.153 Uiso 1 1 d G . . . .
O25 O 0.885030 0.508730 0.281600 0.109(3) Uani 1 1 d . . . . .
H25A H 0.828360 0.488080 0.282000 0.163 Uiso 1 1 d G . . . .
H25B H 0.909420 0.505010 0.265940 0.163 Uiso 1 1 d G . . . .

loop_
_atom_site_aniso_label
_atom_site_aniso_U_11
_atom_site_aniso_U_22
_atom_site_aniso_U_33
_atom_site_aniso_U_23
_atom_site_aniso_U_13
_atom_site_aniso_U_12
Cl1 0.111(6) 0.066(5) 0.148(7) 0.013(5) -0.052(5) -0.019(4)
Cl2 0.031(2) 0.030(2) 0.060(3) 0.010(2) 0.0017(19) -0.004(2)
Cl3 0.099(5) 0.064(4) 0.143(6) 0.013(4) -0.054(5) -0.013(4)
Cl4 0.138(4) 0.110(3) 0.189(5) 0.010(4) 0.006(3) -0.001(3)
Cl5 0.108(6) 0.108(6) 0.099(5) -0.013(5) 0.005(4) -0.015(5)
Cl6 0.126(5) 0.032(3) 0.073(4) 0.005(3) 0.018(4) 0.012(3)
Cl7 0.099(5) 0.106(6) 0.099(5) 0.013(5) 0.009(4) 0.011(5)
O1 0.078(5) 0.040(4) 0.036(3) 0.004(3) 0.003(3) 0.003(4)
O2 0.076(5) 0.037(4) 0.038(4) 0.002(3) -0.001(3) -0.002(4)
O3 0.062(5) 0.051(4) 0.031(3) 0.007(3) 0.000(3) 0.001(4)
O4 0.055(4) 0.103(6) 0.039(3) 0.024(4) -0.007(3) 0.002(4)
O5 0.090(5) 0.197(7) 0.065(5) 0.026(5) 0.002(4) 0.061(5)
O6 0.121(6) 0.164(8) 0.143(7) 0.030(7) -0.042(6) -0.005(6)
O7 0.112(6) 0.124(7) 0.035(4) 0.021(4) -0.009(4) -0.037(6)
N1 0.056(5) 0.041(5) 0.027(4) 0.000(4) -0.001(4) -0.002(4)
N2 0.044(5) 0.045(5) 0.031(4) 0.001(4) -0.003(4) 0.002(4)
N3 0.050(5) 0.062(6) 0.035(4) 0.007(4) -0.010(4) 0.004(5)
N4 0.058(6) 0.048(5) 0.035(4) 0.002(4) 0.004(4) -0.004(5)
N5 0.050(5) 0.044(5) 0.029(4) 0.000(4) -0.004(4) 0.000(4)
N6 0.043(5) 0.037(5) 0.033(4) 0.000(4) -0.004(4) 0.005(4)
C1 0.040(6) 0.049(7) 0.037(5) 0.006(5) -0.003(5) 0.003(5)
C2 0.041(6) 0.050(7) 0.039(5) 0.002(5) -0.001(5) 0.002(5)
C3 0.033(6) 0.050(6) 0.038(5) -0.003(5) 0.004(4) 0.004(5)
C4 0.041(6) 0.036(6) 0.033(5) 0.000(4) -0.006(4) 0.003(5)
C5 0.049(6) 0.032(6) 0.048(6) 0.003(5) 0.001(5) -0.008(5)
C6 0.039(6) 0.045(6) 0.037(5) -0.004(5) -0.002(4) -0.001(5)
C7 0.039(6) 0.042(6) 0.034(5) 0.001(5) 0.003(4) -0.004(5)
C8 0.045(6) 0.042(6) 0.037(5) -0.007(5) -0.009(5) -0.003(5)
C9 0.050(7) 0.052(7) 0.041(5) 0.001(5) -0.007(5) -0.008(5)
C10 0.066(7) 0.043(6) 0.043(6) 0.000(5) -0.002(5) 0.001(6)
C11 0.065(7) 0.048(7) 0.042(6) 0.005(5) 0.005(5) 0.004(6)
C12 0.081(9) 0.085(9) 0.031(5) 0.007(6) -0.006(5) 0.001(7)
C13 0.063(7) 0.064(7) 0.020(5) -0.005(5) 0.000(5) -0.004(6)
C14 0.085(8) 0.062(7) 0.025(5) 0.003(5) -0.007(5) -0.020(7)
C15 0.070(8) 0.047(7) 0.038(5) 0.000(5) 0.001(5) 0.002(6)
C16 0.062(7) 0.041(6) 0.038(5) 0.002(5) 0.003(5) -0.005(6)
C17 0.081(8) 0.055(7) 0.031(5) 0.006(5) 0.008(5) -0.005(6)
C18 0.063(7) 0.046(7) 0.046(6) -0.002(5) 0.000(5) -0.010(6)
C19 0.064(7) 0.045(7) 0.037(5) -0.004(5) -0.001(5) -0.009(6)
C20 0.041(6) 0.035(6) 0.037(5) -0.007(5) 0.000(4) -0.003(5)
C21 0.054(7) 0.041(6) 0.039(5) 0.004(5) 0.005(5) 0.002(5)
C22 0.059(7) 0.048(7) 0.037(5) -0.013(5) 0.002(5) 0.001(6)
C23 0.040(6) 0.036(6) 0.040(5) -0.003(5) -0.004(5) 0.002(5)
C24 0.046(6) 0.046(6) 0.038(5) -0.006(5) -0.003(5) -0.002(5)
C25 0.046(6) 0.048(7) 0.037(5) -0.004(5) -0.001(5) -0.001(5)
C26 0.039(6) 0.041(6) 0.035(5) -0.002(5) -0.002(4) -0.002(5)
C27 0.043(6) 0.055(7) 0.036(5) -0.002(5) -0.002(5) 0.008(5)
C28 0.038(6) 0.058(7) 0.031(5) -0.007(5) 0.002(4) -0.003(5)
C29 0.033(6) 0.042(6) 0.033(5) 0.005(4) -0.003(4) 0.001(5)
C30 0.054(7) 0.036(6) 0.035(5) -0.004(5) 0.002(5) -0.003(5)
C31 0.059(7) 0.029(6) 0.044(6) -0.005(5) 0.004(5) -0.003(5)
C32 0.038(6) 0.057(7) 0.033(5) 0.003(5) 0.002(4) 0.001(5)
C33 0.047(6) 0.048(7) 0.054(6) 0.013(5) 0.000(5) 0.001(5)
C34 0.065(7) 0.057(7) 0.039(5) 0.014(5) -0.004(5) 0.007(6)
C35 0.061(5) 0.099(6) 0.037(4) 0.021(5) -0.009(4) 0.005(5)
C36 0.077(6) 0.150(8) 0.057(5) 0.043(6) 0.007(5) 0.028(6)
C37 0.088(7) 0.173(8) 0.076(6) 0.021(7) 0.009(6) 0.040(7)
C38 0.114(7) 0.164(8) 0.127(8) 0.036(8) 0.000(7) 0.016(7)
C39 0.148(8) 0.162(8) 0.120(7) 0.035(7) -0.019(7) -0.025(8)
C40 0.152(7) 0.141(8) 0.070(6) 0.034(6) -0.005(6) -0.055(7)
C41 0.037(6) 0.093(9) 0.039(6) 0.008(6) -0.012(5) -0.014(6)
C42 0.039(6) 0.084(9) 0.036(5) -0.009(6) 0.000(5) -0.010(6)
C43 0.044(6) 0.048(6) 0.038(5) -0.001(5) 0.001(5) -0.002(5)
C44 0.028(5) 0.059(7) 0.030(5) -0.006(5) -0.006(4) 0.002(5)
C45 0.055(7) 0.043(6) 0.041(5) 0.000(5) -0.012(5) -0.002(5)
C46 0.058(7) 0.056(7) 0.044(6) 0.019(5) -0.010(5) -0.003(6)
C47 0.054(7) 0.044(6) 0.038(5) 0.008(5) 0.003(5) -0.003(5)
C48 0.051(7) 0.047(6) 0.035(5) 0.000(5) 0.004(5) -0.003(5)
C49 0.059(7) 0.033(6) 0.037(5) -0.002(5) 0.000(5) 0.002(5)
C50 0.050(6) 0.033(6) 0.043(5) -0.004(5) -0.006(5) 0.000(5)
C51 0.071(8) 0.050(7) 0.041(6) -0.002(5) -0.005(5) -0.006(6)
C52 0.069(8) 0.058(7) 0.048(6) -0.001(6) -0.002(6) 0.012(7)
C53 0.053(7) 0.045(6) 0.037(5) -0.009(5) 0.000(5) 0.001(5)
C54 0.051(7) 0.040(6) 0.045(6) -0.003(5) 0.003(5) -0.001(5)
O8 0.089(6) 0.034(4) 0.037(4) 0.003(3) -0.006(4) 0.004(4)
O9 0.077(5) 0.031(4) 0.039(4) 0.000(3) -0.006(3) 0.001(4)
O10 0.055(4) 0.050(4) 0.040(4) -0.004(3) 0.004(3) -0.005(4)
O11 0.066(5) 0.084(5) 0.039(3) -0.023(4) -0.012(3) -0.006(4)
O12 0.077(5) 0.116(7) 0.037(4) -0.013(4) -0.001(4) 0.029(5)
O13 0.107(7) 0.136(8) 0.165(8) -0.028(7) -0.049(7) -0.017(6)
O14 0.119(6) 0.141(7) 0.085(5) -0.007(5) 0.023(5) -0.037(6)
O26 0.224(13) 0.200(13) 0.103(8) 0.037(8) 0.057(8) 0.048(10)
N7 0.046(5) 0.039(5) 0.032(4) -0.001(4) 0.001(4) 0.004(4)
N8 0.041(5) 0.047(5) 0.035(4) -0.006(4) 0.002(4) -0.003(4)
N9 0.060(6) 0.056(6) 0.035(4) 0.003(4) -0.003(4) -0.003(5)
N10 0.060(6) 0.051(6) 0.032(4) 0.000(4) 0.004(4) -0.002(5)
N11 0.033(5) 0.055(5) 0.032(4) -0.007(4) 0.000(4) -0.002(4)
N12 0.050(5) 0.042(5) 0.031(4) -0.001(4) 0.000(4) 0.003(4)
C55 0.035(6) 0.060(7) 0.034(5) 0.014(5) -0.002(4) 0.004(5)
C56 0.037(6) 0.045(6) 0.038(5) -0.005(5) 0.001(5) 0.000(5)
C57 0.030(5) 0.046(6) 0.042(5) 0.010(5) -0.004(4) 0.000(5)
C58 0.055(7) 0.037(6) 0.042(5) 0.010(5) 0.005(5) -0.002(5)
C59 0.049(6) 0.048(6) 0.032(5) 0.009(5) 0.003(4) -0.007(5)
C60 0.032(6) 0.047(6) 0.032(5) -0.001(4) 0.000(4) -0.001(5)
C61 0.035(6) 0.051(7) 0.042(5) 0.003(5) -0.003(5) 0.003(5)
C62 0.046(6) 0.057(7) 0.033(5) 0.006(5) -0.001(5) 0.001(5)
C63 0.054(7) 0.064(8) 0.038(6) 0.005(5) -0.006(5) 0.004(6)
C64 0.078(8) 0.058(7) 0.036(6) -0.003(5) 0.001(6) -0.002(6)
C65 0.075(8) 0.047(7) 0.039(6) 0.002(5) -0.004(5) -0.005(6)
C66 0.085(9) 0.077(8) 0.027(5) -0.009(6) -0.013(5) 0.001(7)
C67 0.067(8) 0.060(7) 0.028(5) -0.012(5) -0.003(5) 0.004(6)
C68 0.089(9) 0.051(7) 0.028(5) 0.002(5) 0.002(5) 0.009(6)
C69 0.068(7) 0.048(7) 0.030(5) -0.002(5) 0.013(5) 0.005(6)
C70 0.081(8) 0.043(6) 0.022(5) -0.005(5) 0.008(5) 0.000(6)
C71 0.078(8) 0.054(7) 0.037(5) -0.004(5) 0.006(5) -0.001(6)
C72 0.053(7) 0.049(7) 0.035(5) 0.001(5) -0.005(5) 0.006(5)
C73 0.056(7) 0.044(6) 0.035(5) 0.008(5) 0.002(5) 0.007(5)
C74 0.037(6) 0.048(6) 0.044(5) 0.000(5) 0.004(5) -0.005(5)
C75 0.048(6) 0.054(7) 0.041(6) -0.003(5) -0.011(5) 0.013(5)
C76 0.063(7) 0.038(6) 0.047(6) 0.003(5) 0.002(5) 0.009(5)
C77 0.037(6) 0.042(6) 0.038(5) 0.002(5) -0.005(4) -0.006(5)
C78 0.046(6) 0.037(6) 0.039(5) 0.001(5) -0.001(5) -0.002(5)
C79 0.039(6) 0.042(6) 0.039(5) 0.004(5) 0.001(4) -0.008(5)
C80 0.036(6) 0.051(6) 0.035(5) -0.003(5) -0.007(4) -0.010(5)
C81 0.043(6) 0.046(6) 0.033(5) 0.002(5) -0.006(4) -0.007(5)
C82 0.043(6) 0.054(7) 0.029(5) -0.002(5) -0.003(4) -0.007(5)
C83 0.028(5) 0.038(6) 0.044(5) -0.003(5) 0.000(4) 0.006(4)
C84 0.049(6) 0.039(6) 0.034(5) -0.003(5) 0.000(5) -0.002(5)
C85 0.056(7) 0.037(6) 0.041(5) -0.005(5) 0.007(5) 0.001(5)
C86 0.048(6) 0.055(7) 0.026(5) -0.006(5) 0.005(4) -0.003(5)
C87 0.058(7) 0.046(7) 0.047(6) -0.007(5) -0.002(5) -0.011(6)
C88 0.042(6) 0.061(7) 0.050(6) -0.009(5) -0.002(5) -0.007(5)
C89 0.083(6) 0.070(6) 0.033(4) -0.018(4) -0.007(4) -0.005(5)
C90 0.055(7) 0.041(6) 0.037(5) -0.002(5) -0.002(5) -0.003(5)
C91 0.063(7) 0.048(7) 0.027(5) 0.007(5) -0.001(5) -0.002(6)
C92 0.060(7) 0.036(6) 0.039(5) 0.006(5) 0.000(5) -0.007(5)
C93 0.047(6) 0.043(6) 0.035(5) 0.009(5) -0.001(4) -0.004(5)
C94 0.067(8) 0.057(8) 0.055(7) -0.005(6) -0.001(6) 0.007(6)
C95 0.084(9) 0.056(7) 0.037(5) -0.001(5) -0.001(6) 0.001(7)
C96 0.047(6) 0.041(6) 0.043(5) 0.008(5) 0.001(5) -0.009(5)
C97 0.059(7) 0.034(6) 0.037(5) -0.005(5) -0.001(5) -0.001(5)
C98 0.039(6) 0.040(6) 0.037(5) -0.005(5) -0.002(4) 0.001(5)
C99 0.047(6) 0.045(6) 0.040(5) 0.011(5) -0.008(5) 0.002(5)
C100 0.042(7) 0.103(10) 0.037(6) 0.018(6) -0.008(5) -0.006(7)
C101 0.062(7) 0.058(7) 0.039(6) -0.014(5) -0.007(5) 0.004(6)
C102 0.32(2) 0.137(14) 0.056(8) -0.011(9) 0.042(11) 0.148(16)
C103 0.141(17) 0.23(3) 0.25(3) -0.07(2) 0.061(17) 0.000(17)
C104 0.114(7) 0.121(8) 0.138(8) -0.032(7) -0.004(7) -0.021(7)
C105 0.100(7) 0.132(8) 0.088(7) -0.007(6) 0.014(6) -0.022(7)
C106 0.123(7) 0.102(7) 0.060(5) -0.036(5) 0.031(5) -0.024(6)
C107 0.074(8) 0.042(6) 0.048(6) -0.010(5) -0.002(6) 0.009(6)
C108 0.056(7) 0.048(7) 0.046(6) 0.000(5) -0.003(5) 0.008(6)
O15 0.099(5) 0.021(3) 0.050(4) 0.005(3) 0.028(4) 0.003(4)
O16 0.048(4) 0.046(4) 0.079(5) -0.005(4) 0.002(4) 0.001(4)
O17 0.055(3) 0.047(3) 0.087(4) 0.002(5) -0.006(3) 0.000(5)
O18 0.051(3) 0.051(3) 0.087(4) 0.007(5) -0.005(3) 0.000(5)
O19 0.062(5) 0.048(4) 0.069(5) -0.001(4) 0.002(4) -0.004(4)
O20 0.086(5) 0.035(3) 0.051(4) -0.010(3) 0.002(3) -0.002(3)
O21 0.233(11) 0.049(5) 0.054(5) 0.001(4) 0.010(6) 0.001(6)
O22 0.224(11) 0.049(5) 0.056(5) 0.005(4) 0.014(6) -0.011(6)
O23 0.104(7) 0.133(8) 0.094(6) 0.027(6) -0.031(5) -0.032(6)
O24 0.213(10) 0.049(5) 0.044(4) -0.002(4) 0.011(5) 0.017(6)
O25 0.218(10) 0.047(5) 0.061(5) -0.004(4) 0.010(6) -0.019(6)

_geom_special_details            
;
 All esds (except the esd in the dihedral angle between two l.s. planes)
 are estimated using the full covariance matrix.  The cell esds are taken
 into account individually in the estimation of esds in distances, angles
 and torsion angles; correlations between esds in cell parameters are only
 used when they are defined by crystal symmetry.  An approximate (isotropic)
 treatment of cell esds is used for estimating esds involving l.s. planes.
;
loop_
_geom_bond_atom_site_label_1
_geom_bond_atom_site_label_2
_geom_bond_distance
_geom_bond_site_symmetry_2
_geom_bond_publ_flag
O1 C1 1.2504 . ?
O2 C28 1.2361 . ?
O3 C32 1.3581 . ?
O3 C33 1.4505 . ?
O4 C34 1.4180 . ?
O4 C35 1.4161 . ?
O5 C36 1.2372 . ?
O5 C37 1.4186 . ?
O6 C38 1.4011 . ?
O6 C39 1.4891 . ?
O7 C40 1.5927 . ?
O7 C41 1.3620 . ?
N1 H1 0.8800 . ?
N1 N2 1.3689 . ?
N1 C1 1.3443 . ?
N2 C2 1.2821 . ?
N3 C9 1.3236 . ?
N3 C10 1.3477 . ?
N3 C12 1.4889 . ?
N4 C17 1.5034 . ?
N4 C18 1.3289 . ?
N4 C22 1.3695 . ?
N5 N6 1.3572 . ?
N5 C27 1.2695 . ?
N6 H6 0.8800 . ?
N6 C28 1.3518 . ?
C1 C44 1.4631 . ?
C2 H2 0.9500 . ?
C2 C3 1.4492 . ?
C3 C4 1.4191 . ?
C3 C54 1.3864 . ?
C4 H4 0.9500 . ?
C4 C5 1.3637 . ?
C5 H5 0.9500 . ?
C5 C6 1.3984 . ?
C6 C7 1.4462 . ?
C6 C53 1.4212 . ?
C7 C8 1.3773 . ?
C7 C11 1.3990 . ?
C8 H8 0.9500 . ?
C8 C9 1.3996 . ?
C9 H9 0.9500 . ?
C10 H10 0.9500 . ?
C10 C11 1.3253 . ?
C11 H11 0.9500 . ?
C12 H12A 0.9900 . ?
C12 H12B 0.9900 . ?
C12 C13 1.4877 . ?
C13 C14 1.3469 . ?
C13 C52 1.3890 . ?
C14 H14 0.9500 . ?
C14 C15 1.3978 . ?
C15 H15 0.9500 . ?
C15 C16 1.3793 . ?
C16 C17 1.5070 . ?
C16 C51 1.3920 . ?
C17 H17A 0.9900 . ?
C17 H17B 0.9900 . ?
C18 H18 0.9500 . ?
C18 C19 1.3456 . ?
C19 H19 0.9500 . ?
C19 C20 1.4205 . ?
C20 C21 1.3825 . ?
C20 C23 1.4669 . ?
C21 H21 0.9500 . ?
C21 C22 1.3928 . ?
C22 H22 0.9500 . ?
C23 C24 1.4092 . ?
C23 C50 1.4248 . ?
C24 H24 0.9500 . ?
C24 C25 1.3182 . ?
C25 H25 0.9500 . ?
C25 C26 1.4167 . ?
C26 C27 1.4664 . ?
C26 C49 1.4001 . ?
C27 H27 0.9500 . ?
C28 C29 1.4964 . ?
C29 C30 1.3993 . ?
C29 C48 1.4022 . ?
C30 H30 0.9500 . ?
C30 C31 1.3673 . ?
C31 H31 0.9500 . ?
C31 C32 1.4164 . ?
C32 C47 1.3862 . ?
C33 H33A 0.9900 . ?
C33 H33B 0.9900 . ?
C33 C34 1.4914 . ?
C34 H34A 0.9900 . ?
C34 H34B 0.9900 . ?
C35 H35A 0.9900 . ?
C35 H35B 0.9900 . ?
C35 C36 1.4821 . ?
C36 H36A 0.9900 . ?
C36 H36B 0.9900 . ?
C37 H37A 0.9900 . ?
C37 H37B 0.9900 . ?
C37 C38 1.4211 . ?
C38 H38A 0.9900 . ?
C38 H38B 0.9900 . ?
C39 H39A 0.9900 . ?
C39 H39B 0.9900 . ?
C39 C40 1.4650 . ?
C40 H40A 0.9900 . ?
C40 H40B 0.9900 . ?
C41 C42 1.4288 . ?
C41 C46 1.3341 . ?
C42 H42 0.9500 . ?
C42 C43 1.3485 . ?
C43 H43 0.9500 . ?
C43 C44 1.4121 . ?
C44 C45 1.3792 . ?
C45 H45 0.9500 . ?
C45 C46 1.3978 . ?
C46 H46 0.9500 . ?
C47 H47 0.9500 . ?
C47 C48 1.3992 . ?
C48 H48 0.9500 . ?
C49 H49 0.9500 . ?
C49 C50 1.3712 . ?
C50 H50 0.9500 . ?
C51 H51 0.9500 . ?
C51 C52 1.3521 . ?
C52 H52 0.9500 . ?
C53 H53 0.9500 . ?
C53 C54 1.3781 . ?
C54 H54 0.9500 . ?
O8 C55 1.2524 . ?
O9 C82 1.2581 . ?
O10 C86 1.3829 . ?
O10 C87 1.4644 . ?
O11 C88 1.4227 . ?
O11 C89 1.4011 . ?
O12 C101 1.3526 . ?
O12 C102 1.5970 . ?
O13 C103 1.4388 . ?
O13 C104 1.4341 . ?
O14 C105 1.4686 . ?
O14 C106 1.2650 . ?
O26 H26A 0.8702 . ?
O26 H26B 0.8696 . ?
N7 H7 0.8800 . ?
N7 N8 1.3752 . ?
N7 C55 1.3732 . ?
N8 C56 1.2886 . ?
N9 C63 1.3513 . ?
N9 C64 1.3355 . ?
N9 C66 1.4850 . ?
N10 C71 1.4748 . ?
N10 C72 1.3713 . ?
N10 C76 1.3164 . ?
N11 N12 1.3986 . ?
N11 C81 1.2843 . ?
N12 H12 0.8800 . ?
N12 C82 1.3372 . ?
C55 C98 1.4677 . ?
C56 H56 0.9500 . ?
C56 C57 1.4515 . ?
C57 C58 1.3991 . ?
C57 C97 1.3567 . ?
C58 H58 0.9500 . ?
C58 C59 1.3786 . ?
C59 H59 0.9500 . ?
C59 C60 1.3910 . ?
C60 C61 1.4781 . ?
C60 C96 1.4053 . ?
C61 C62 1.4161 . ?
C61 C65 1.4048 . ?
C62 H62 0.9500 . ?
C62 C63 1.3561 . ?
C63 H63 0.9500 . ?
C64 H64 0.9500 . ?
C64 C65 1.3344 . ?
C65 H65 0.9500 . ?
C66 H66A 0.9900 . ?
C66 H66B 0.9900 . ?
C66 C67 1.4995 . ?
C67 C68 1.3598 . ?
C67 C95 1.4095 . ?
C68 H68 0.9500 . ?
C68 C69 1.4080 . ?
C69 H69 0.9500 . ?
C69 C70 1.3727 . ?
C70 C71 1.5258 . ?
C70 C94 1.3459 . ?
C71 H71A 0.9900 . ?
C71 H71B 0.9900 . ?
C72 H72 0.9500 . ?
C72 C73 1.3432 . ?
C73 H73 0.9500 . ?
C73 C74 1.4120 . ?
C74 C75 1.3815 . ?
C74 C77 1.4928 . ?
C75 H75 0.9500 . ?
C75 C76 1.3774 . ?
C76 H76 0.9500 . ?
C77 C78 1.3844 . ?
C77 C93 1.4238 . ?
C78 H78 0.9500 . ?
C78 C79 1.3472 . ?
C79 H79 0.9500 . ?
C79 C80 1.4055 . ?
C80 C81 1.4731 . ?
C80 C92 1.4124 . ?
C81 H81 0.9500 . ?
C82 C83 1.4757 . ?
C83 C84 1.4097 . ?
C83 C91 1.3572 . ?
C84 H84 0.9500 . ?
C84 C85 1.3733 . ?
C85 H85 0.9500 . ?
C85 C86 1.4042 . ?
C86 C90 1.3587 . ?
C87 H87A 0.9900 . ?
C87 H87B 0.9900 . ?
C87 C88 1.5044 . ?
C88 H88A 0.9900 . ?
C88 H88B 0.9900 . ?
C89 H89A 0.9900 . ?
C89 H89B 0.9900 . ?
C89 C106 1.5185 . ?
C90 H90 0.9500 . ?
C90 C91 1.3928 . ?
C91 H91 0.9500 . ?
C92 H92 0.9500 . ?
C92 C93 1.3619 . ?
C93 H93 0.9500 . ?
C94 H94 0.9500 . ?
C94 C95 1.3940 . ?
C95 H95 0.9500 . ?
C96 H96 0.9500 . ?
C96 C97 1.3899 . ?
C97 H97 0.9500 . ?
C98 C99 1.4007 . ?
C98 C108 1.3978 . ?
C99 H99 0.9500 . ?
C99 C100 1.3856 . ?
C100 H100 0.9500 . ?
C100 C101 1.3942 . ?
C101 C107 1.3799 . ?
C102 H10A 0.9900 . ?
C102 H10B 0.9900 . ?
C102 C103 1.4863 . ?
C103 H10C 0.9900 . ?
C103 H10D 0.9900 . ?
C104 H10E 0.9900 . ?
C104 H10F 0.9900 . ?
C104 C105 1.4219 . ?
C105 H10G 0.9900 . ?
C105 H10H 0.9900 . ?
C106 H10I 0.9900 . ?
C106 H10J 0.9900 . ?
C107 H107 0.9500 . ?
C107 C108 1.3791 . ?
C108 H108 0.9500 . ?
O15 H15A 0.8699 . ?
O15 H15B 0.8699 . ?
O16 H16A 0.8701 . ?
O16 H16B 0.8700 . ?
O17 H17C 0.8701 . ?
O17 H17D 0.8700 . ?
O18 H18A 0.8701 . ?
O18 H18B 0.8699 . ?
O19 H19A 0.8708 . ?
O19 H19B 0.8698 . ?
O20 H20A 0.8700 . ?
O20 H20B 0.8696 . ?
O21 H21A 0.8701 . ?
O21 H21B 0.8701 . ?
O22 H22A 0.8697 . ?
O22 H22B 0.8702 . ?
O23 H23A 0.8703 . ?
O23 H23B 0.8695 . ?
O24 H24A 0.8700 . ?
O24 H24B 0.8698 . ?
O25 H25A 0.8700 . ?
O25 H25B 0.8700 . ?

loop_
_geom_angle_atom_site_label_1
_geom_angle_atom_site_label_2
_geom_angle_atom_site_label_3
_geom_angle
_geom_angle_site_symmetry_1
_geom_angle_site_symmetry_3
_geom_angle_publ_flag
C32 O3 C33 116.5 . . ?
C35 O4 C34 113.3 . . ?
C36 O5 C37 118.5 . . ?
C38 O6 C39 93.4 . . ?
C41 O7 C40 112.8 . . ?
N2 N1 H1 121.2 . . ?
C1 N1 H1 121.2 . . ?
C1 N1 N2 117.6 . . ?
C2 N2 N1 118.0 . . ?
C9 N3 C10 119.9 . . ?
C9 N3 C12 118.6 . . ?
C10 N3 C12 121.0 . . ?
C18 N4 C17 121.0 . . ?
C18 N4 C22 120.9 . . ?
C22 N4 C17 117.8 . . ?
C27 N5 N6 117.0 . . ?
N5 N6 H6 120.9 . . ?
C28 N6 N5 118.2 . . ?
C28 N6 H6 120.9 . . ?
O1 C1 N1 120.3 . . ?
O1 C1 C44 122.2 . . ?
N1 C1 C44 117.5 . . ?
N2 C2 H2 119.5 . . ?
N2 C2 C3 121.1 . . ?
C3 C2 H2 119.5 . . ?
C4 C3 C2 120.6 . . ?
C54 C3 C2 121.1 . . ?
C54 C3 C4 118.3 . . ?
C3 C4 H4 120.1 . . ?
C5 C4 C3 119.7 . . ?
C5 C4 H4 120.1 . . ?
C4 C5 H5 118.4 . . ?
C4 C5 C6 123.2 . . ?
C6 C5 H5 118.4 . . ?
C5 C6 C7 120.9 . . ?
C5 C6 C53 116.4 . . ?
C53 C6 C7 122.6 . . ?
C8 C7 C6 123.2 . . ?
C8 C7 C11 114.5 . . ?
C11 C7 C6 122.3 . . ?
C7 C8 H8 119.3 . . ?
C7 C8 C9 121.5 . . ?
C9 C8 H8 119.3 . . ?
N3 C9 C8 120.0 . . ?
N3 C9 H9 120.0 . . ?
C8 C9 H9 120.0 . . ?
N3 C10 H10 119.5 . . ?
C11 C10 N3 121.0 . . ?
C11 C10 H10 119.5 . . ?
C7 C11 H11 118.5 . . ?
C10 C11 C7 122.9 . . ?
C10 C11 H11 118.5 . . ?
N3 C12 H12A 109.9 . . ?
N3 C12 H12B 109.9 . . ?
H12A C12 H12B 108.3 . . ?
C13 C12 N3 108.9 . . ?
C13 C12 H12A 109.9 . . ?
C13 C12 H12B 109.9 . . ?
C14 C13 C12 120.2 . . ?
C14 C13 C52 118.7 . . ?
C52 C13 C12 121.1 . . ?
C13 C14 H14 119.2 . . ?
C13 C14 C15 121.5 . . ?
C15 C14 H14 119.2 . . ?
C14 C15 H15 120.4 . . ?
C16 C15 C14 119.3 . . ?
C16 C15 H15 120.4 . . ?
C15 C16 C17 119.5 . . ?
C15 C16 C51 118.7 . . ?
C51 C16 C17 121.5 . . ?
N4 C17 C16 110.9 . . ?
N4 C17 H17A 109.5 . . ?
N4 C17 H17B 109.5 . . ?
C16 C17 H17A 109.5 . . ?
C16 C17 H17B 109.5 . . ?
H17A C17 H17B 108.1 . . ?
N4 C18 H18 119.4 . . ?
N4 C18 C19 121.3 . . ?
C19 C18 H18 119.4 . . ?
C18 C19 H19 119.3 . . ?
C18 C19 C20 121.4 . . ?
C20 C19 H19 119.3 . . ?
C19 C20 C23 121.2 . . ?
C21 C20 C19 115.8 . . ?
C21 C20 C23 123.0 . . ?
C20 C21 H21 119.3 . . ?
C20 C21 C22 121.5 . . ?
C22 C21 H21 119.3 . . ?
N4 C22 C21 118.9 . . ?
N4 C22 H22 120.5 . . ?
C21 C22 H22 120.5 . . ?
C24 C23 C20 122.5 . . ?
C24 C23 C50 116.4 . . ?
C50 C23 C20 121.0 . . ?
C23 C24 H24 118.2 . . ?
C25 C24 C23 123.5 . . ?
C25 C24 H24 118.2 . . ?
C24 C25 H25 119.4 . . ?
C24 C25 C26 121.2 . . ?
C26 C25 H25 119.4 . . ?
C25 C26 C27 122.9 . . ?
C49 C26 C25 116.7 . . ?
C49 C26 C27 120.4 . . ?
N5 C27 C26 121.0 . . ?
N5 C27 H27 119.5 . . ?
C26 C27 H27 119.5 . . ?
O2 C28 N6 120.4 . . ?
O2 C28 C29 120.9 . . ?
N6 C28 C29 118.6 . . ?
C30 C29 C28 118.8 . . ?
C30 C29 C48 118.9 . . ?
C48 C29 C28 122.3 . . ?
C29 C30 H30 119.4 . . ?
C31 C30 C29 121.2 . . ?
C31 C30 H30 119.4 . . ?
C30 C31 H31 119.9 . . ?
C30 C31 C32 120.3 . . ?
C32 C31 H31 119.9 . . ?
O3 C32 C31 116.5 . . ?
O3 C32 C47 124.5 . . ?
C47 C32 C31 119.0 . . ?
O3 C33 H33A 109.9 . . ?
O3 C33 H33B 109.9 . . ?
O3 C33 C34 109.0 . . ?
H33A C33 H33B 108.3 . . ?
C34 C33 H33A 109.9 . . ?
C34 C33 H33B 109.9 . . ?
O4 C34 C33 110.6 . . ?
O4 C34 H34A 109.5 . . ?
O4 C34 H34B 109.5 . . ?
C33 C34 H34A 109.5 . . ?
C33 C34 H34B 109.5 . . ?
H34A C34 H34B 108.1 . . ?
O4 C35 H35A 109.4 . . ?
O4 C35 H35B 109.4 . . ?
O4 C35 C36 111.0 . . ?
H35A C35 H35B 108.0 . . ?
C36 C35 H35A 109.4 . . ?
C36 C35 H35B 109.4 . . ?
O5 C36 C35 115.1 . . ?
O5 C36 H36A 108.5 . . ?
O5 C36 H36B 108.5 . . ?
C35 C36 H36A 108.5 . . ?
C35 C36 H36B 108.5 . . ?
H36A C36 H36B 107.5 . . ?
O5 C37 H37A 106.9 . . ?
O5 C37 H37B 106.9 . . ?
O5 C37 C38 121.7 . . ?
H37A C37 H37B 106.7 . . ?
C38 C37 H37A 106.9 . . ?
C38 C37 H37B 106.9 . . ?
O6 C38 C37 109.8 . . ?
O6 C38 H38A 109.7 . . ?
O6 C38 H38B 109.7 . . ?
C37 C38 H38A 109.7 . . ?
C37 C38 H38B 109.7 . . ?
H38A C38 H38B 108.2 . . ?
O6 C39 H39A 112.1 . . ?
O6 C39 H39B 112.1 . . ?
H39A C39 H39B 109.7 . . ?
C40 C39 O6 98.3 . . ?
C40 C39 H39A 112.1 . . ?
C40 C39 H39B 112.1 . . ?
O7 C40 H40A 108.9 . . ?
O7 C40 H40B 108.9 . . ?
C39 C40 O7 113.5 . . ?
C39 C40 H40A 108.9 . . ?
C39 C40 H40B 108.9 . . ?
H40A C40 H40B 107.7 . . ?
O7 C41 C42 114.9 . . ?
C46 C41 O7 127.2 . . ?
C46 C41 C42 117.9 . . ?
C41 C42 H42 119.9 . . ?
C43 C42 C41 120.3 . . ?
C43 C42 H42 119.9 . . ?
C42 C43 H43 119.2 . . ?
C42 C43 C44 121.6 . . ?
C44 C43 H43 119.2 . . ?
C43 C44 C1 118.1 . . ?
C45 C44 C1 124.4 . . ?
C45 C44 C43 117.5 . . ?
C44 C45 H45 119.9 . . ?
C44 C45 C46 120.2 . . ?
C46 C45 H45 119.9 . . ?
C41 C46 C45 122.5 . . ?
C41 C46 H46 118.7 . . ?
C45 C46 H46 118.7 . . ?
C32 C47 H47 119.7 . . ?
C32 C47 C48 120.6 . . ?
C48 C47 H47 119.7 . . ?
C29 C48 H48 120.0 . . ?
C47 C48 C29 120.0 . . ?
C47 C48 H48 120.0 . . ?
C26 C49 H49 118.7 . . ?
C50 C49 C26 122.6 . . ?
C50 C49 H49 118.7 . . ?
C23 C50 H50 120.2 . . ?
C49 C50 C23 119.6 . . ?
C49 C50 H50 120.2 . . ?
C16 C51 H51 119.6 . . ?
C52 C51 C16 120.8 . . ?
C52 C51 H51 119.6 . . ?
C13 C52 H52 119.6 . . ?
C51 C52 C13 120.8 . . ?
C51 C52 H52 119.6 . . ?
C6 C53 H53 119.5 . . ?
C54 C53 C6 120.9 . . ?
C54 C53 H53 119.5 . . ?
C3 C54 H54 119.3 . . ?
C53 C54 C3 121.5 . . ?
C53 C54 H54 119.3 . . ?
C86 O10 C87 115.2 . . ?
C89 O11 C88 112.7 . . ?
C101 O12 C102 113.2 . . ?
C104 O13 C103 94.0 . . ?
C106 O14 C105 114.5 . . ?
H26A O26 H26B 104.5 . . ?
N8 N7 H7 121.0 . . ?
C55 N7 H7 121.0 . . ?
C55 N7 N8 118.0 . . ?
C56 N8 N7 117.6 . . ?
C63 N9 C66 120.4 . . ?
C64 N9 C63 118.7 . . ?
C64 N9 C66 120.8 . . ?
C72 N10 C71 119.6 . . ?
C76 N10 C71 121.2 . . ?
C76 N10 C72 118.8 . . ?
C81 N11 N12 116.5 . . ?
N11 N12 H12 120.6 . . ?
C82 N12 N11 118.7 . . ?
C82 N12 H12 120.6 . . ?
O8 C55 N7 119.6 . . ?
O8 C55 C98 122.8 . . ?
N7 C55 C98 117.6 . . ?
N8 C56 H56 120.0 . . ?
N8 C56 C57 120.0 . . ?
C57 C56 H56 120.0 . . ?
C58 C57 C56 120.2 . . ?
C97 C57 C56 120.7 . . ?
C97 C57 C58 119.1 . . ?
C57 C58 H58 120.0 . . ?
C59 C58 C57 119.9 . . ?
C59 C58 H58 120.0 . . ?
C58 C59 H59 119.5 . . ?
C58 C59 C60 121.1 . . ?
C60 C59 H59 119.5 . . ?
C59 C60 C61 119.9 . . ?
C59 C60 C96 118.6 . . ?
C96 C60 C61 121.4 . . ?
C62 C61 C60 123.2 . . ?
C65 C61 C60 122.0 . . ?
C65 C61 C62 114.8 . . ?
C61 C62 H62 119.4 . . ?
C63 C62 C61 121.2 . . ?
C63 C62 H62 119.4 . . ?
N9 C63 C62 121.0 . . ?
N9 C63 H63 119.5 . . ?
C62 C63 H63 119.5 . . ?
N9 C64 H64 118.5 . . ?
C65 C64 N9 123.0 . . ?
C65 C64 H64 118.5 . . ?
C61 C65 H65 119.5 . . ?
C64 C65 C61 121.0 . . ?
C64 C65 H65 119.5 . . ?
N9 C66 H66A 109.9 . . ?
N9 C66 H66B 109.9 . . ?
N9 C66 C67 108.8 . . ?
H66A C66 H66B 108.3 . . ?
C67 C66 H66A 109.9 . . ?
C67 C66 H66B 109.9 . . ?
C68 C67 C66 122.2 . . ?
C68 C67 C95 117.9 . . ?
C95 C67 C66 119.6 . . ?
C67 C68 H68 119.3 . . ?
C67 C68 C69 121.5 . . ?
C69 C68 H68 119.3 . . ?
C68 C69 H69 120.2 . . ?
C70 C69 C68 119.6 . . ?
C70 C69 H69 120.2 . . ?
C69 C70 C71 119.0 . . ?
C94 C70 C69 119.6 . . ?
C94 C70 C71 121.3 . . ?
N10 C71 C70 107.9 . . ?
N10 C71 H71A 110.1 . . ?
N10 C71 H71B 110.1 . . ?
C70 C71 H71A 110.1 . . ?
C70 C71 H71B 110.1 . . ?
H71A C71 H71B 108.4 . . ?
N10 C72 H72 119.7 . . ?
C73 C72 N10 120.6 . . ?
C73 C72 H72 119.7 . . ?
C72 C73 H73 119.4 . . ?
C72 C73 C74 121.2 . . ?
C74 C73 H73 119.4 . . ?
C73 C74 C77 123.7 . . ?
C75 C74 C73 116.8 . . ?
C75 C74 C77 119.5 . . ?
C74 C75 H75 120.5 . . ?
C76 C75 C74 119.0 . . ?
C76 C75 H75 120.5 . . ?
N10 C76 C75 123.3 . . ?
N10 C76 H76 118.4 . . ?
C75 C76 H76 118.4 . . ?
C78 C77 C74 122.0 . . ?
C78 C77 C93 117.0 . . ?
C93 C77 C74 121.0 . . ?
C77 C78 H78 118.7 . . ?
C79 C78 C77 122.6 . . ?
C79 C78 H78 118.7 . . ?
C78 C79 H79 119.7 . . ?
C78 C79 C80 120.7 . . ?
C80 C79 H79 119.7 . . ?
C79 C80 C81 122.9 . . ?
C79 C80 C92 118.3 . . ?
C92 C80 C81 118.7 . . ?
N11 C81 C80 119.5 . . ?
N11 C81 H81 120.2 . . ?
C80 C81 H81 120.2 . . ?
O9 C82 N12 120.0 . . ?
O9 C82 C83 122.2 . . ?
N12 C82 C83 117.8 . . ?
C84 C83 C82 117.6 . . ?
C91 C83 C82 124.1 . . ?
C91 C83 C84 118.3 . . ?
C83 C84 H84 119.2 . . ?
C85 C84 C83 121.7 . . ?
C85 C84 H84 119.2 . . ?
C84 C85 H85 120.9 . . ?
C84 C85 C86 118.2 . . ?
C86 C85 H85 120.9 . . ?
O10 C86 C85 113.8 . . ?
C90 C86 O10 125.6 . . ?
C90 C86 C85 120.5 . . ?
O10 C87 H87A 109.8 . . ?
O10 C87 H87B 109.8 . . ?
O10 C87 C88 109.2 . . ?
H87A C87 H87B 108.3 . . ?
C88 C87 H87A 109.8 . . ?
C88 C87 H87B 109.8 . . ?
O11 C88 C87 109.5 . . ?
O11 C88 H88A 109.8 . . ?
O11 C88 H88B 109.8 . . ?
C87 C88 H88A 109.8 . . ?
C87 C88 H88B 109.8 . . ?
H88A C88 H88B 108.2 . . ?
O11 C89 H89A 110.0 . . ?
O11 C89 H89B 110.0 . . ?
O11 C89 C106 108.6 . . ?
H89A C89 H89B 108.4 . . ?
C106 C89 H89A 110.0 . . ?
C106 C89 H89B 110.0 . . ?
C86 C90 H90 119.9 . . ?
C86 C90 C91 120.2 . . ?
C91 C90 H90 119.9 . . ?
C83 C91 C90 121.1 . . ?
C83 C91 H91 119.4 . . ?
C90 C91 H91 119.4 . . ?
C80 C92 H92 120.0 . . ?
C93 C92 C80 119.9 . . ?
C93 C92 H92 120.0 . . ?
C77 C93 H93 119.3 . . ?
C92 C93 C77 121.5 . . ?
C92 C93 H93 119.3 . . ?
C70 C94 H94 119.2 . . ?
C70 C94 C95 121.5 . . ?
C95 C94 H94 119.2 . . ?
C67 C95 H95 120.2 . . ?
C94 C95 C67 119.7 . . ?
C94 C95 H95 120.2 . . ?
C60 C96 H96 120.5 . . ?
C97 C96 C60 119.1 . . ?
C97 C96 H96 120.5 . . ?
C57 C97 C96 122.1 . . ?
C57 C97 H97 118.9 . . ?
C96 C97 H97 118.9 . . ?
C99 C98 C55 117.6 . . ?
C108 C98 C55 124.1 . . ?
C108 C98 C99 118.3 . . ?
C98 C99 H99 120.1 . . ?
C100 C99 C98 119.7 . . ?
C100 C99 H99 120.1 . . ?
C99 C100 H100 119.5 . . ?
C99 C100 C101 121.0 . . ?
C101 C100 H100 119.5 . . ?
O12 C101 C100 114.8 . . ?
O12 C101 C107 125.7 . . ?
C107 C101 C100 119.4 . . ?
O12 C102 H10A 109.8 . . ?
O12 C102 H10B 109.8 . . ?
H10A C102 H10B 108.3 . . ?
C103 C102 O12 109.3 . . ?
C103 C102 H10A 109.8 . . ?
C103 C102 H10B 109.8 . . ?
O13 C103 C102 96.7 . . ?
O13 C103 H10C 112.4 . . ?
O13 C103 H10D 112.4 . . ?
C102 C103 H10C 112.4 . . ?
C102 C103 H10D 112.4 . . ?
H10C C103 H10D 110.0 . . ?
O13 C104 H10E 109.9 . . ?
O13 C104 H10F 109.9 . . ?
H10E C104 H10F 108.3 . . ?
C105 C104 O13 109.1 . . ?
C105 C104 H10E 109.9 . . ?
C105 C104 H10F 109.9 . . ?
O14 C105 H10G 106.9 . . ?
O14 C105 H10H 106.9 . . ?
C104 C105 O14 121.9 . . ?
C104 C105 H10G 106.9 . . ?
C104 C105 H10H 106.9 . . ?
H10G C105 H10H 106.7 . . ?
O14 C106 C89 111.8 . . ?
O14 C106 H10I 109.3 . . ?
O14 C106 H10J 109.3 . . ?
C89 C106 H10I 109.3 . . ?
C89 C106 H10J 109.3 . . ?
H10I C106 H10J 107.9 . . ?
C101 C107 H107 120.1 . . ?
C108 C107 C101 119.8 . . ?
C108 C107 H107 120.1 . . ?
C98 C108 H108 119.2 . . ?
C107 C108 C98 121.7 . . ?
C107 C108 H108 119.2 . . ?
H15A O15 H15B 109.5 . . ?
H16A O16 H16B 104.5 . . ?
H17C O17 H17D 104.5 . . ?
H18A O18 H18B 104.5 . . ?
H19A O19 H19B 104.5 . . ?
H20A O20 H20B 104.5 . . ?
H21A O21 H21B 109.5 . . ?
H22A O22 H22B 109.4 . . ?
H23A O23 H23B 104.5 . . ?
H24A O24 H24B 109.5 . . ?
H25A O25 H25B 109.5 . . ?

_smtbx_masks_special_details     ?
loop_
_smtbx_masks_void_nr
_smtbx_masks_void_average_x
_smtbx_masks_void_average_y
_smtbx_masks_void_average_z
_smtbx_masks_void_volume
_smtbx_masks_void_count_electrons
_smtbx_masks_void_content
1 0.141 -0.068 0.158 335.5 84.6 ?
2 0.624 -0.090 0.378 411.1 118.7 ?
3 0.336 0.090 0.622 411.1 118.3 ?
4 -0.872 0.068 0.842 335.5 85.0 ?
5 0.026 0.410 0.122 411.1 118.2 ?
6 0.529 0.432 0.342 335.5 85.0 ?
7 -0.385 0.568 0.658 335.5 84.6 ?
8 -0.466 0.590 0.878 411.1 118.8 ?

_shelx_res_file                  
;
TITL 200330cq_1_3_0m_b.res in P2(1)/c
    200330cq_1_3_0m.res
    created by SHELXL-2016/6 at 13:35:12 on 31-Mar-2020
REM Old TITL 200330cq_1_3_0m in P2(1)/n
REM SHELXT solution in P2(1)/c
REM R1 0.438, Rweak 0.011, Alpha 0.157, Orientation as input
REM Formula found by SHELXT: C121 N42 O14 C14
CELL 1.34139 13.6939 19.0018 50.945 90 90.412 90
ZERR 4 0.0009 0.0012 0.0032 0 0.004 0
LATT 1
SYMM -X,0.5+Y,0.5-Z
SFAC C H Cl N O
DISP C 0.0148 0.007 57.7477
DISP Cl 0.3294 0.5404 4086.1782
DISP H -0 0 0.6481
DISP N 0.0253 0.0136 110.5121
DISP O 0.0412 0.025 193.9543
UNIT 432 512 16 48 104
DFIX 1.53 C89 C106 C105 C104 C36 C35 C38 C37 C40 C39 C103 C102
SIMU 0.01 0.02 2 O13 C104 C105 O14 C106 C89 O11
SIMU 0.01 0.02 2 O7 C40 C39 O6 C38 C37 O5 C36 C35 O4

L.S. 4
PLAN  20
SIZE 0.015 0.02 0.05
TEMP -103.15
BOND $H
LIST 6
ABIN
bloc -1
fmap 2
acta
SHEL 999 0.9
REM <olex2.extras>
REM <HklSrc "%.\\200330cq_1_3_0m.hkl">
REM </olex2.extras>

WGHT    0.100000   50.000000
FVAR       0.10274
CL1   3    0.850720   -0.127940    0.429390    10.50000    0.11073    0.06557 =
         0.14753    0.01261   -0.05150   -0.01887
CL2   3    0.355220   -0.028650    0.054020    10.50000    0.03097    0.02988 =
         0.05963    0.01019    0.00170   -0.00429
CL3   3    0.351240    0.370670    0.429230    10.50000    0.09869    0.06434 =
         0.14276    0.01295   -0.05355   -0.01286
CL4   3    0.854520    0.471290    0.053410    11.00000    0.13802    0.10993 =
         0.18894    0.00978    0.00575   -0.00147
CL5   3    1.012590    0.390100    0.023530    10.50000    0.10762    0.10842 =
         0.09905   -0.01271    0.00507   -0.01529
CL6   3    0.359400   -0.023710    0.109080    10.50000    0.12628    0.03156 =
         0.07337    0.00492    0.01778    0.01236
CL7   3    0.488140    0.389670    0.476520    10.50000    0.09936    0.10624 =
         0.09881    0.01329    0.00894    0.01107
O1    5    0.377460    0.277110    0.291050    11.00000    0.07777    0.03999 =
         0.03576    0.00414    0.00339    0.00332
O2    5    0.874540    0.278230    0.292770    11.00000    0.07572    0.03745 =
         0.03807    0.00203   -0.00103   -0.00175
O3    5    0.880580    0.136320    0.405410    11.00000    0.06242    0.05126 =
         0.03129    0.00692   -0.00023    0.00126
O4    5    0.800590    0.063790    0.452650    11.00000    0.05489    0.10348 =
         0.03946    0.02407   -0.00728    0.00192
O5    5    0.644860    0.100880    0.479990    11.00000    0.09029    0.19654 =
         0.06466    0.02583    0.00239    0.06088
O6    5    0.478090    0.079200    0.446360    11.00000    0.12096    0.16407 =
         0.14262    0.03046   -0.04248   -0.00503
O7    5    0.369390    0.142640    0.404470    11.00000    0.11152    0.12401 =
         0.03474    0.02070   -0.00887   -0.03664
N1    4    0.376950    0.163430    0.278650    11.00000    0.05570    0.04066 =
         0.02690    0.00023   -0.00067   -0.00188
AFIX  43
H1    2    0.378275    0.118473    0.282784    11.00000   -1.20000
AFIX   0
N2    4    0.375020    0.184880    0.253000    11.00000    0.04371    0.04465 =
         0.03060    0.00132   -0.00297    0.00246
N3    4    0.380050    0.257200    0.074330    11.00000    0.05018    0.06250 =
         0.03488    0.00732   -0.00963    0.00383
N4    4    0.853700    0.252740    0.074100    11.00000    0.05799    0.04787 =
         0.03456    0.00211    0.00419   -0.00376
N5    4    0.875070    0.188010    0.253820    11.00000    0.04977    0.04430 =
         0.02903    0.00010   -0.00407   -0.00035
N6    4    0.875520    0.165790    0.279140    11.00000    0.04307    0.03693 =
         0.03286    0.00041   -0.00427    0.00508
AFIX  43
H6    2    0.876584    0.120631    0.282961    11.00000   -1.20000
AFIX   0
C1    1    0.376750    0.213480    0.297300    11.00000    0.03967    0.04867 =
         0.03688    0.00638   -0.00261    0.00290
C2    1    0.375220    0.137450    0.235100    11.00000    0.04077    0.05004 =
         0.03876    0.00248   -0.00128    0.00191
AFIX  43
H2    2    0.376557    0.089212    0.239989    11.00000   -1.20000
AFIX   0
C3    1    0.373440    0.156230    0.207530    11.00000    0.03292    0.05001 =
         0.03795   -0.00319    0.00410    0.00431
C4    1    0.374410    0.227890    0.199690    11.00000    0.04055    0.03582 =
         0.03256    0.00015   -0.00645    0.00345
AFIX  43
H4    2    0.376409    0.264135    0.212527    11.00000   -1.20000
AFIX   0
C5    1    0.372460    0.244500    0.173650    11.00000    0.04934    0.03219 =
         0.04798    0.00297    0.00108   -0.00773
AFIX  43
H5    2    0.374316    0.292755    0.168802    11.00000   -1.20000
AFIX   0
C6    1    0.367860    0.193920    0.153740    11.00000    0.03854    0.04530 =
         0.03682   -0.00397   -0.00216   -0.00064
C7    1    0.369210    0.214360    0.126400    11.00000    0.03930    0.04162 =
         0.03448    0.00055    0.00280   -0.00377
C8    1    0.380580    0.167080    0.106160    11.00000    0.04457    0.04233 =
         0.03726   -0.00720   -0.00901   -0.00303
AFIX  43
H8    2    0.384706    0.118253    0.110020    11.00000   -1.20000
AFIX   0
C9    1    0.386190    0.189380    0.080030    11.00000    0.04994    0.05221 =
         0.04074    0.00112   -0.00727   -0.00790
AFIX  43
H9    2    0.394402    0.155850    0.066391    11.00000   -1.20000
AFIX   0
C10   1    0.362880    0.304300    0.093530    11.00000    0.06559    0.04340 =
         0.04305   -0.00040   -0.00192    0.00069
AFIX  43
H10   2    0.354721    0.352569    0.089179    11.00000   -1.20000
AFIX   0
C11   1    0.357210    0.284270    0.118390    11.00000    0.06499    0.04832 =
         0.04198    0.00451    0.00533    0.00364
AFIX  43
H11   2    0.344423    0.318940    0.131353    11.00000   -1.20000
AFIX   0
C12   1    0.404780    0.280600    0.047290    11.00000    0.08055    0.08478 =
         0.03066    0.00702   -0.00623    0.00053
AFIX  23
H12A  2    0.378650    0.246607    0.034295    11.00000   -1.20000
H12B  2    0.375032    0.327147    0.043729    11.00000   -1.20000
AFIX   0
C13   1    0.512820    0.285260    0.044960    11.00000    0.06331    0.06438 =
         0.02049   -0.00450   -0.00019   -0.00374
C14   1    0.561050    0.240760    0.029070    11.00000    0.08460    0.06176 =
         0.02535    0.00260   -0.00737   -0.01976
AFIX  43
H14   2    0.524915    0.210641    0.017722    11.00000   -1.20000
AFIX   0
C15   1    0.663040    0.237870    0.028890    11.00000    0.07038    0.04671 =
         0.03753   -0.00019    0.00101    0.00191
AFIX  43
H15   2    0.695783    0.204758    0.018102    11.00000   -1.20000
AFIX   0
C16   1    0.715610    0.283630    0.044550    11.00000    0.06244    0.04140 =
         0.03835    0.00215    0.00314   -0.00502
C17   1    0.824780    0.275310    0.046850    11.00000    0.08063    0.05461 =
         0.03133    0.00640    0.00837   -0.00482
AFIX  23
H17A  2    0.847257    0.239764    0.034035    11.00000   -1.20000
H17B  2    0.856841    0.320587    0.042649    11.00000   -1.20000
AFIX   0
C18   1    0.880820    0.299660    0.092070    11.00000    0.06303    0.04575 =
         0.04608   -0.00193   -0.00013   -0.01038
AFIX  43
H18   2    0.892811    0.346887    0.086892    11.00000   -1.20000
AFIX   0
C19   1    0.891620    0.281550    0.117460    11.00000    0.06422    0.04506 =
         0.03717   -0.00388   -0.00064   -0.00870
AFIX  43
H19   2    0.911256    0.316262    0.129837    11.00000   -1.20000
AFIX   0
C20   1    0.874300    0.211660    0.126160    11.00000    0.04135    0.03521 =
         0.03749   -0.00702    0.00007   -0.00318
C21   1    0.852030    0.163260    0.106760    11.00000    0.05404    0.04093 =
         0.03894    0.00380    0.00537    0.00209
AFIX  43
H21   2    0.843848    0.115187    0.111368    11.00000   -1.20000
AFIX   0
C22   1    0.841320    0.183400    0.080610    11.00000    0.05909    0.04764 =
         0.03729   -0.01289    0.00216    0.00089
AFIX  43
H22   2    0.825682    0.149587    0.067503    11.00000   -1.20000
AFIX   0
C23   1    0.876640    0.193790    0.154170    11.00000    0.04015    0.03634 =
         0.04013   -0.00314   -0.00411    0.00219
C24   1    0.874160    0.245340    0.174040    11.00000    0.04570    0.04554 =
         0.03762   -0.00612   -0.00308   -0.00234
AFIX  43
H24   2    0.872135    0.293419    0.168952    11.00000   -1.20000
AFIX   0
C25   1    0.874500    0.230410    0.199310    11.00000    0.04608    0.04793 =
         0.03706   -0.00355   -0.00072   -0.00130
AFIX  43
H25   2    0.873732    0.267652    0.211748    11.00000   -1.20000
AFIX   0
C26   1    0.875990    0.159820    0.208250    11.00000    0.03890    0.04088 =
         0.03485   -0.00235   -0.00244   -0.00235
C27   1    0.874430    0.140900    0.236150    11.00000    0.04340    0.05494 =
         0.03578   -0.00242   -0.00191    0.00792
AFIX  43
H27   2    0.872919    0.092693    0.241073    11.00000   -1.20000
AFIX   0
C28   1    0.874290    0.214910    0.298330    11.00000    0.03790    0.05799 =
         0.03054   -0.00696    0.00168   -0.00339
C29   1    0.877090    0.190980    0.326310    11.00000    0.03300    0.04209 =
         0.03308    0.00465   -0.00305    0.00123
C30   1    0.876540    0.241650    0.346240    11.00000    0.05414    0.03617 =
         0.03458   -0.00396    0.00228   -0.00335
AFIX  43
H30   2    0.875637    0.290144    0.341709    11.00000   -1.20000
AFIX   0
C31   1    0.877280    0.222590    0.372120    11.00000    0.05912    0.02880 =
         0.04437   -0.00488    0.00412   -0.00285
AFIX  43
H31   2    0.875499    0.257784    0.385352    11.00000   -1.20000
AFIX   0
C32   1    0.880690    0.150610    0.379290    11.00000    0.03829    0.05663 =
         0.03295    0.00256    0.00241    0.00134
C33   1    0.891940    0.063050    0.412810    11.00000    0.04725    0.04791 =
         0.05368    0.01296    0.00028    0.00091
AFIX  23
H33A  2    0.952876    0.043960    0.405269    11.00000   -1.20000
H33B  2    0.836357    0.035190    0.405888    11.00000   -1.20000
AFIX   0
C34   1    0.895630    0.057800    0.442010    11.00000    0.06518    0.05710 =
         0.03885    0.01351   -0.00440    0.00748
AFIX  23
H34A  2    0.924467    0.012028    0.447174    11.00000   -1.20000
H34B  2    0.937725    0.095668    0.449171    11.00000   -1.20000
AFIX   0
C35   1    0.797410    0.050470    0.479980    11.00000    0.06133    0.09913 =
         0.03722    0.02063   -0.00888    0.00465
AFIX  23
H35A  2    0.837888    0.085700    0.489363    11.00000   -1.20000
H35B  2    0.825000    0.003296    0.483644    11.00000   -1.20000
AFIX   0
C36   1    0.695830    0.053770    0.489750    11.00000    0.07749    0.15049 =
         0.05679    0.04296    0.00694    0.02753
AFIX  23
H36A  2    0.663883    0.007937    0.486275    11.00000   -1.20000
H36B  2    0.697962    0.060510    0.509015    11.00000   -1.20000
AFIX   0
C37   1    0.544930    0.104590    0.487010    11.00000    0.08788    0.17330 =
         0.07610    0.02142    0.00932    0.04035
AFIX  23
H37A  2    0.525722    0.154747    0.485977    11.00000   -1.20000
H37B  2    0.540852    0.090898    0.505720    11.00000   -1.20000
AFIX   0
C38   1    0.472110    0.065580    0.473330    11.00000    0.11383    0.16420 =
         0.12685    0.03572   -0.00006    0.01594
AFIX  23
H38A  2    0.481516    0.014664    0.476602    11.00000   -1.20000
H38B  2    0.406655    0.078963    0.479774    11.00000   -1.20000
AFIX   0
C39   1    0.379320    0.049800    0.440760    11.00000    0.14766    0.16166 =
         0.11983    0.03465   -0.01881   -0.02502
AFIX  23
H39A  2    0.374977   -0.000801    0.445231    11.00000   -1.20000
H39B  2    0.327272    0.076125    0.449906    11.00000   -1.20000
AFIX   0
C40   1    0.376980    0.061700    0.412350    11.00000    0.15228    0.14129 =
         0.07014    0.03371   -0.00497   -0.05453
AFIX  23
H40A  2    0.320411    0.036256    0.404733    11.00000   -1.20000
H40B  2    0.436924    0.041666    0.404580    11.00000   -1.20000
AFIX   0
C41   1    0.374240    0.153240    0.378070    11.00000    0.03715    0.09266 =
         0.03928    0.00806   -0.01201   -0.01383
C42   1    0.374490    0.225380    0.370160    11.00000    0.03941    0.08419 =
         0.03633   -0.00941    0.00016   -0.01036
AFIX  43
H42   2    0.372174    0.261483    0.383040    11.00000   -1.20000
AFIX   0
C43   1    0.378000    0.242440    0.344490    11.00000    0.04439    0.04847 =
         0.03750   -0.00065    0.00127   -0.00164
AFIX  43
H43   2    0.381381    0.290621    0.339603    11.00000   -1.20000
AFIX   0
C44   1    0.376770    0.190410    0.324700    11.00000    0.02757    0.05873 =
         0.03028   -0.00593   -0.00622    0.00167
C45   1    0.375700    0.121000    0.332610    11.00000    0.05535    0.04341 =
         0.04102   -0.00002   -0.01206   -0.00160
AFIX  43
H45   2    0.375983    0.084490    0.319872    11.00000   -1.20000
AFIX   0
C46   1    0.374200    0.104230    0.359320    11.00000    0.05764    0.05602 =
         0.04417    0.01920   -0.01031   -0.00267
AFIX  43
H46   2    0.373110    0.056069    0.364314    11.00000   -1.20000
AFIX   0
C47   1    0.880530    0.099950    0.359710    11.00000    0.05392    0.04443 =
         0.03759    0.00759    0.00329   -0.00303
AFIX  43
H47   2    0.881933    0.051503    0.364302    11.00000   -1.20000
AFIX   0
C48   1    0.878320    0.119570    0.333240    11.00000    0.05106    0.04750 =
         0.03499   -0.00005    0.00388   -0.00288
AFIX  43
H48   2    0.877653    0.084486    0.319955    11.00000   -1.20000
AFIX   0
C49   1    0.877070    0.107350    0.188960    11.00000    0.05868    0.03301 =
         0.03679   -0.00209    0.00047    0.00167
AFIX  43
H49   2    0.877703    0.059471    0.194326    11.00000   -1.20000
AFIX   0
C50   1    0.877250    0.122320    0.162630    11.00000    0.05000    0.03301 =
         0.04272   -0.00411   -0.00644    0.00022
AFIX  43
H50   2    0.877778    0.085275    0.150109    11.00000   -1.20000
AFIX   0
C51   1    0.664990    0.331710    0.059940    11.00000    0.07107    0.04995 =
         0.04070   -0.00187   -0.00524   -0.00603
AFIX  43
H51   2    0.700254    0.363852    0.070693    11.00000   -1.20000
AFIX   0
C52   1    0.566270    0.333250    0.059780    11.00000    0.06881    0.05801 =
         0.04840   -0.00114   -0.00213    0.01201
AFIX  43
H52   2    0.533067    0.367568    0.069926    11.00000   -1.20000
AFIX   0
C53   1    0.369090    0.122410    0.161910    11.00000    0.05288    0.04523 =
         0.03658   -0.00870    0.00013    0.00056
AFIX  43
H53   2    0.369330    0.086105    0.149090    11.00000   -1.20000
AFIX   0
C54   1    0.369940    0.105000    0.188170    11.00000    0.05107    0.03970 =
         0.04508   -0.00288    0.00294   -0.00120
AFIX  43
H54   2    0.368086    0.056817    0.193117    11.00000   -1.20000
AFIX   0

O8    5    1.121400    0.278200    0.208880    11.00000    0.08934    0.03410 =
         0.03705    0.00340   -0.00598    0.00397
O9    5    0.625780    0.278630    0.206970    11.00000    0.07683    0.03056 =
         0.03915   -0.00023   -0.00592    0.00122
O10   5    0.619170    0.136700    0.094670    11.00000    0.05500    0.04989 =
         0.04018   -0.00445    0.00415   -0.00524
O11   5    0.698810    0.063820    0.047180    11.00000    0.06625    0.08407 =
         0.03861   -0.02345   -0.01212   -0.00612
O12   5    1.130840    0.142270    0.095650    11.00000    0.07691    0.11629 =
         0.03725   -0.01274   -0.00147    0.02886
O13   5    1.022740    0.079600    0.053710    11.00000    0.10734    0.13623 =
         0.16507   -0.02808   -0.04854   -0.01701
O14   5    0.851890    0.104790    0.019510    11.00000    0.11929    0.14103 =
         0.08450   -0.00717    0.02325   -0.03742
AFIX   6
O26   5    1.081980    0.234270    0.051120    11.00000    0.22374    0.20000 =
         0.10285    0.03705    0.05717    0.04801
H26A  2    1.088760    0.204830    0.064090    11.00000   -1.50000
H26B  2    1.088750    0.275540    0.058280    11.00000   -1.50000
AFIX   0
N7    4    1.122990    0.163590    0.221460    11.00000    0.04592    0.03935 =
         0.03178   -0.00115    0.00105    0.00380
AFIX  43
H7    2    1.123177    0.118646    0.217294    11.00000   -1.20000
AFIX   0
N8    4    1.123530    0.184790    0.247270    11.00000    0.04115    0.04744 =
         0.03468   -0.00611    0.00174   -0.00277
N9    4    1.118530    0.257030    0.425790    11.00000    0.05978    0.05586 =
         0.03453    0.00282   -0.00306   -0.00290
N10   4    0.646960    0.252300    0.426340    11.00000    0.06000    0.05083 =
         0.03177    0.00036    0.00409   -0.00157
N11   4    0.624470    0.188530    0.246500    11.00000    0.03329    0.05539 =
         0.03154   -0.00657   -0.00023   -0.00240
N12   4    0.625330    0.165900    0.220380    11.00000    0.05037    0.04228 =
         0.03140   -0.00078    0.00010    0.00321
AFIX  43
H12   2    0.626404    0.120731    0.216580    11.00000   -1.20000
AFIX   0
C55   1    1.122150    0.214640    0.202380    11.00000    0.03474    0.05997 =
         0.03391    0.01385   -0.00153    0.00367
C56   1    1.126170    0.136530    0.265030    11.00000    0.03654    0.04515 =
         0.03776   -0.00455    0.00131   -0.00016
AFIX  43
H56   2    1.127462    0.088339    0.260080    11.00000   -1.20000
AFIX   0
C57   1    1.127170    0.155810    0.292600    11.00000    0.02988    0.04562 =
         0.04200    0.01040   -0.00385    0.00041
C58   1    1.125970    0.226740    0.299960    11.00000    0.05453    0.03724 =
         0.04182    0.01020    0.00479   -0.00222
AFIX  43
H58   2    1.124481    0.262434    0.286906    11.00000   -1.20000
AFIX   0
C59   1    1.126950    0.244790    0.326170    11.00000    0.04860    0.04798 =
         0.03196    0.00923    0.00279   -0.00663
AFIX  43
H59   2    1.125220    0.293050    0.331015    11.00000   -1.20000
AFIX   0
C60   1    1.130430    0.193510    0.345640    11.00000    0.03182    0.04735 =
         0.03157   -0.00070    0.00041   -0.00137
C61   1    1.131370    0.214390    0.373590    11.00000    0.03532    0.05096 =
         0.04206    0.00344   -0.00339    0.00349
C62   1    1.120210    0.165830    0.394440    11.00000    0.04601    0.05749 =
         0.03294    0.00607   -0.00102    0.00063
AFIX  43
H62   2    1.117501    0.116894    0.390686    11.00000   -1.20000
AFIX   0
C63   1    1.113320    0.187930    0.419670    11.00000    0.05405    0.06352 =
         0.03832    0.00545   -0.00609    0.00377
AFIX  43
H63   2    1.104695    0.154302    0.433256    11.00000   -1.20000
AFIX   0
C64   1    1.136350    0.303200    0.406650    11.00000    0.07763    0.05795 =
         0.03620   -0.00335    0.00064   -0.00249
AFIX  43
H64   2    1.145442    0.351250    0.411202    11.00000   -1.20000
AFIX   0
C65   1    1.141960    0.284880    0.381420    11.00000    0.07533    0.04658 =
         0.03867    0.00244   -0.00440   -0.00458
AFIX  43
H65   2    1.153295    0.320065    0.368549    11.00000   -1.20000
AFIX   0
C66   1    1.095790    0.281390    0.452760    11.00000    0.08526    0.07739 =
         0.02718   -0.00910   -0.01259    0.00055
AFIX  23
H66A  2    1.124885    0.328394    0.455833    11.00000   -1.20000
H66B  2    1.123689    0.248277    0.465808    11.00000   -1.20000
AFIX   0
C67   1    0.987050    0.285080    0.455730    11.00000    0.06652    0.05959 =
         0.02811   -0.01217   -0.00328    0.00419
C68   1    0.936990    0.239250    0.471100    11.00000    0.08939    0.05150 =
         0.02768    0.00227    0.00183    0.00914
AFIX  43
H68   2    0.972156    0.207453    0.482019    11.00000   -1.20000
AFIX   0
C69   1    0.834190    0.237880    0.471190    11.00000    0.06777    0.04813 =
         0.02995   -0.00184    0.01250    0.00461
AFIX  43
H69   2    0.800557    0.206273    0.482395    11.00000   -1.20000
AFIX   0
C70   1    0.782830    0.282460    0.455000    11.00000    0.08114    0.04253 =
         0.02241   -0.00537    0.00759    0.00033
C71   1    0.672020    0.275170    0.453220    11.00000    0.07809    0.05365 =
         0.03659   -0.00428    0.00621   -0.00107
AFIX  23
H71A  2    0.648914    0.240050    0.466116    11.00000   -1.20000
H71B  2    0.640442    0.320836    0.457092    11.00000   -1.20000
AFIX   0
C72   1    0.660140    0.183320    0.419290    11.00000    0.05345    0.04928 =
         0.03517    0.00129   -0.00468    0.00622
AFIX  43
H72   2    0.678446    0.149701    0.432220    11.00000   -1.20000
AFIX   0
C73   1    0.647390    0.162880    0.394260    11.00000    0.05569    0.04411 =
         0.03475    0.00810    0.00200    0.00710
AFIX  43
H73   2    0.652819    0.114420    0.389924    11.00000   -1.20000
AFIX   0
C74   1    0.626060    0.212150    0.374280    11.00000    0.03741    0.04772 =
         0.04380   -0.00036    0.00372   -0.00523
C75   1    0.608250    0.280500    0.382150    11.00000    0.04756    0.05426 =
         0.04056   -0.00277   -0.01104    0.01255
AFIX  43
H75   2    0.587472    0.314904    0.369786    11.00000   -1.20000
AFIX   0
C76   1    0.621050    0.298050    0.408180    11.00000    0.06345    0.03765 =
         0.04706    0.00324    0.00202    0.00916
AFIX  43
H76   2    0.610663    0.345536    0.413282    11.00000   -1.20000
AFIX   0
C77   1    0.623580    0.194380    0.345740    11.00000    0.03653    0.04225 =
         0.03752    0.00155   -0.00524   -0.00630
C78   1    0.625710    0.245740    0.326480    11.00000    0.04617    0.03741 =
         0.03925    0.00113   -0.00135   -0.00240
AFIX  43
H78   2    0.626806    0.293755    0.331670    11.00000   -1.20000
AFIX   0
C79   1    0.626290    0.230330    0.300670    11.00000    0.03918    0.04197 =
         0.03926    0.00384    0.00122   -0.00825
AFIX  43
H79   2    0.627960    0.267347    0.288147    11.00000   -1.20000
AFIX   0
C80   1    0.624450    0.160050    0.292080    11.00000    0.03576    0.05103 =
         0.03525   -0.00276   -0.00700   -0.00950
C81   1    0.625330    0.140220    0.264130    11.00000    0.04324    0.04634 =
         0.03287    0.00243   -0.00592   -0.00742
AFIX  43
H81   2    0.626525    0.092028    0.259180    11.00000   -1.20000
AFIX   0
C82   1    0.624490    0.214200    0.201290    11.00000    0.04349    0.05378 =
         0.02883   -0.00212   -0.00282   -0.00743
C83   1    0.624630    0.189090    0.173880    11.00000    0.02784    0.03752 =
         0.04361   -0.00288    0.00024    0.00590
C84   1    0.623420    0.240190    0.153820    11.00000    0.04902    0.03877 =
         0.03351   -0.00296   -0.00024   -0.00156
AFIX  43
H84   2    0.623712    0.288623    0.158445    11.00000   -1.20000
AFIX   0
C85   1    0.621830    0.221710    0.127760    11.00000    0.05627    0.03726 =
         0.04086   -0.00500    0.00727    0.00096
AFIX  43
H85   2    0.621806    0.256622    0.114412    11.00000   -1.20000
AFIX   0
C86   1    0.620240    0.149830    0.121370    11.00000    0.04785    0.05493 =
         0.02600   -0.00565    0.00477   -0.00342
C87   1    0.609440    0.062520    0.087310    11.00000    0.05848    0.04572 =
         0.04652   -0.00677   -0.00201   -0.01051
AFIX  23
H87A  2    0.549712    0.042524    0.095211    11.00000   -1.20000
H87B  2    0.666367    0.035624    0.093966    11.00000   -1.20000
AFIX   0
C88   1    0.603650    0.056730    0.057890    11.00000    0.04201    0.06058 =
         0.04952   -0.00940   -0.00161   -0.00746
AFIX  23
H88A  2    0.575737    0.010531    0.052895    11.00000   -1.20000
H88B  2    0.560474    0.094053    0.050795    11.00000   -1.20000
AFIX   0
C89   1    0.700940    0.050650    0.020130    11.00000    0.08344    0.06983 =
         0.03264   -0.01752   -0.00726   -0.00533
AFIX  23
H89A  2    0.663453    0.087306    0.010615    11.00000   -1.20000
H89B  2    0.670880    0.004365    0.016288    11.00000   -1.20000
AFIX   0
C90   1    0.620360    0.100200    0.140570    11.00000    0.05471    0.04090 =
         0.03698   -0.00173   -0.00172   -0.00271
AFIX  43
H90   2    0.619466    0.051704    0.136042    11.00000   -1.20000
AFIX   0
C91   1    0.621790    0.120210    0.166870    11.00000    0.06302    0.04808 =
         0.02693    0.00733   -0.00060   -0.00219
AFIX  43
H91   2    0.620760    0.085055    0.180124    11.00000   -1.20000
AFIX   0
C92   1    0.622870    0.106190    0.311180    11.00000    0.05996    0.03611 =
         0.03880    0.00564   -0.00040   -0.00694
AFIX  43
H92   2    0.622094    0.058236    0.305909    11.00000   -1.20000
AFIX   0
C93   1    0.622460    0.123070    0.337160    11.00000    0.04693    0.04294 =
         0.03500    0.00918   -0.00141   -0.00356
AFIX  43
H93   2    0.621403    0.086436    0.349845    11.00000   -1.20000
AFIX   0
C94   1    0.831060    0.330010    0.440420    11.00000    0.06660    0.05650 =
         0.05495   -0.00508   -0.00090    0.00750
AFIX  43
H94   2    0.794943    0.362515    0.430030    11.00000   -1.20000
AFIX   0
C95   1    0.932780    0.332670    0.440210    11.00000    0.08412    0.05595 =
         0.03720   -0.00132   -0.00117    0.00073
AFIX  43
H95   2    0.965372    0.366399    0.429656    11.00000   -1.20000
AFIX   0
C96   1    1.131920    0.122380    0.338100    11.00000    0.04667    0.04140 =
         0.04258    0.00812    0.00059   -0.00859
AFIX  43
H96   2    1.133797    0.086232    0.350976    11.00000   -1.20000
AFIX   0
C97   1    1.130610    0.105660    0.311540    11.00000    0.05931    0.03387 =
         0.03731   -0.00462   -0.00108   -0.00105
AFIX  43
H97   2    1.132174    0.057553    0.306484    11.00000   -1.20000
AFIX   0
C98   1    1.122090    0.191440    0.174900    11.00000    0.03859    0.03974 =
         0.03721   -0.00470   -0.00174    0.00105
C99   1    1.122050    0.243490    0.155430    11.00000    0.04656    0.04540 =
         0.04008    0.01066   -0.00766    0.00201
AFIX  43
H99   2    1.120780    0.291823    0.160184    11.00000   -1.20000
AFIX   0
C100  1    1.123870    0.224200    0.129210    11.00000    0.04205    0.10329 =
         0.03676    0.01831   -0.00824   -0.00611
AFIX  43
H100  2    1.123712    0.259654    0.116062    11.00000   -1.20000
AFIX   0
C101  1    1.125930    0.153570    0.121820    11.00000    0.06210    0.05795 =
         0.03886   -0.01403   -0.00750    0.00403
C102  1    1.117490    0.061490    0.087750    11.00000    0.32122    0.13654 =
         0.05646   -0.01124    0.04178    0.14824
AFIX  23
H10A  2    1.170396    0.033023    0.095769    11.00000   -1.20000
H10B  2    1.054268    0.043816    0.094366    11.00000   -1.20000
AFIX   0
C103  1    1.120360    0.054720    0.058700    11.00000    0.14051    0.23495 =
         0.24939   -0.07395    0.06143   -0.00025
AFIX  23
H10C  2    1.170559    0.085329    0.050721    11.00000   -1.20000
H10D  2    1.129789    0.005442    0.052941    11.00000   -1.20000
AFIX   0
C104  1    1.026010    0.064100    0.026180    11.00000    0.11383    0.12146 =
         0.13791   -0.03180   -0.00388   -0.02117
AFIX  23
H10E  2    1.092118    0.073961    0.019354    11.00000   -1.20000
H10F  2    1.011431    0.013676    0.023227    11.00000   -1.20000
AFIX   0
C105  1    0.955980    0.106410    0.012790    11.00000    0.10010    0.13232 =
         0.08777   -0.00749    0.01411   -0.02238
AFIX  23
H10G  2    0.960552    0.094534   -0.006082    11.00000   -1.20000
H10H  2    0.977741    0.155861    0.014624    11.00000   -1.20000
AFIX   0
C106  1    0.806540    0.051100    0.011240    11.00000    0.12334    0.10181 =
         0.05999   -0.03569    0.03076   -0.02423
AFIX  23
H10I  2    0.839654    0.008170    0.017786    11.00000   -1.20000
H10J  2    0.808431    0.050244   -0.008180    11.00000   -1.20000
AFIX   0
C107  1    1.125500    0.102110    0.140930    11.00000    0.07440    0.04173 =
         0.04784   -0.01030   -0.00241    0.00938
AFIX  43
H107  2    1.126874    0.053833    0.136100    11.00000   -1.20000
AFIX   0
C108  1    1.123070    0.120950    0.167060    11.00000    0.05565    0.04786 =
         0.04591   -0.00045   -0.00262    0.00835
AFIX  43
H108  2    1.122036    0.085117    0.180059    11.00000   -1.20000
AFIX   6

O15   5    0.859180    0.476580    0.108530    11.00000    0.09904    0.02092 =
         0.05039    0.00521    0.02848    0.00283
H15A  2    0.814110    0.460340    0.118840    11.00000   -1.50000
H15B  2    0.911850    0.485130    0.117630    11.00000   -1.50000
AFIX   6

O16   5    0.498780    0.330460    0.249000    11.00000    0.04829    0.04579 =
         0.07874   -0.00461    0.00223    0.00119
H16A  2    0.456690    0.302120    0.256130    11.00000   -1.50000
H16B  2    0.538960    0.302840    0.240780    11.00000   -1.50000
AFIX   6

O17   5    0.749810    0.330790    0.249900    11.00000    0.05518    0.04743 =
         0.08665    0.00204   -0.00566    0.00035
H17C  2    0.700930    0.306050    0.243980    11.00000   -1.50000
H17D  2    0.783910    0.301270    0.259260    11.00000   -1.50000
AFIX   6

O18   5    0.249990    0.330410    0.249770    11.00000    0.05101    0.05141 =
         0.08669    0.00682   -0.00544    0.00011
H18A  2    0.195780    0.307470    0.247180    11.00000   -1.50000
H18B  2    0.290020    0.299190    0.256190    11.00000   -1.50000
AFIX   6

O19   5    1.001050    0.330910    0.251100    11.00000    0.06187    0.04839 =
         0.06909   -0.00071    0.00156   -0.00375
H19A  2    1.026870    0.315260    0.236660    11.00000   -1.50000
H19B  2    0.975620    0.293850    0.258380    11.00000   -1.50000
AFIX   6

O20   5    0.367490    0.104940    0.021870    11.00000    0.08636    0.03504 =
         0.05148   -0.00970    0.00202   -0.00207
H20A  2    0.321290    0.133010    0.016510    11.00000   -1.50000
H20B  2    0.408290    0.103460    0.008880    11.00000   -1.50000
AFIX   6

O21   5    0.380580    0.008810    0.281570    11.00000    0.23347    0.04869 =
         0.05429    0.00050    0.00990    0.00066
H21A  2    0.401530   -0.006360    0.296710    11.00000   -1.50000
H21B  2    0.425020    0.001600    0.269750    11.00000   -1.50000
AFIX   6

O22   5    0.624530    0.014040    0.219580    11.00000    0.22370    0.04888 =
         0.05574    0.00467    0.01364   -0.01127
H22A  2    0.609480   -0.009200    0.233690    11.00000   -1.50000
H22B  2    0.643980   -0.015210    0.207560    11.00000   -1.50000
AFIX   6

O23   5    0.207200    0.189370    0.010690    11.00000    0.10350    0.13350 =
         0.09417    0.02693   -0.03052   -0.03235
H23A  2    0.213710    0.201960   -0.005630    11.00000   -1.50000
H23B  2    0.245420    0.217680    0.019380    11.00000   -1.50000
AFIX   6

O24   5    0.873300    0.012460    0.280490    11.00000    0.21335    0.04865 =
         0.04440   -0.00172    0.01068    0.01726
H24A  2    0.890720    0.005850    0.296760    11.00000   -1.50000
H24B  2    0.919980   -0.001290    0.270200    11.00000   -1.50000
AFIX   6

O25   5    0.885030    0.508730    0.281600    11.00000    0.21804    0.04748 =
         0.06080   -0.00436    0.00952   -0.01923
H25A  2    0.828360    0.488080    0.282000    11.00000   -1.50000
H25B  2    0.909420    0.505010    0.265940    11.00000   -1.50000
AFIX   0
HKLF 4


REM  200330cq_1_3_0m_b.res in P2(1)/c
REM R1 =  0.1224 for    5664 Fo > 4sig(Fo)  and  0.2392 for all   18873 data
REM   1414 parameters refined using     96 restraints

END

WGHT      0.2000      0.0000

REM Highest difference peak  1.472,  deepest hole -0.606,  1-sigma level  0.114
Q1    1   0.8831  0.0432  0.0217  11.00000  0.05    1.47
Q2    1   0.6173  0.0428  0.4783  11.00000  0.05    1.45
Q3    1   0.3619 -0.0211  0.0392  11.00000  0.05    0.94
Q4    1   1.0369  0.1452  0.0466  11.00000  0.05    0.90
Q5    1   0.4634  0.1452  0.4533  11.00000  0.05    0.89
Q6    1   0.4080 -0.0126  0.1179  11.00000  0.05    0.81
Q7    1   0.3407 -0.0150  0.1046  11.00000  0.05    0.79
Q8    1   0.8402  0.4846  0.1046  11.00000  0.05    0.67
Q9    1   0.4522  0.0472  0.4220  11.00000  0.05    0.65
Q10   1   1.0289  0.1578  0.0199  11.00000  0.05    0.58
Q11   1   0.4729  0.1575  0.4799  11.00000  0.05    0.57
Q12   1   0.8353 -0.1210  0.4111  11.00000  0.05    0.57
Q13   1   0.3378  0.3781  0.4111  11.00000  0.05    0.56
Q14   1   0.8782  0.2109  0.2043  11.00000  0.05    0.54
Q15   1   1.0490  0.0475  0.0776  11.00000  0.05    0.54
Q16   1   0.6220  0.2109  0.2953  11.00000  0.05    0.53
Q17   1   0.3741  0.2518  0.2943  11.00000  0.05    0.53
Q18   1   0.8676  0.1948  0.3208  11.00000  0.05    0.53
Q19   1   1.1275  0.2521  0.2059  11.00000  0.05    0.52
Q20   1   0.7484 -0.0231  0.2496  11.00000  0.05    0.49
;
_shelx_res_checksum              87050
_shelx_hkl_file                  
;
   1   0   0 0.52076 0.65074   3
  -1   0   0 -1.4140 1.55572   3
   2   0   0 76.2307 12.4660   3
   3   0   0 2.12363 2.73529   3
  -3   0   0 0.33793 1.94551   3
   3   0   0 -1.6157 1.95402   2
  -3   0   0 2.04392 3.28140   3
  -3   0   0 0.83023 1.04209   4
   3   0   0 -1.4462 1.79914   3
  -5   0   0 -0.0956 2.04212   3
  -5   0   0 3.42503 4.35211   3
  -5   0   0 -1.5320 1.54865   4
   5   0   0 1.07473 2.17239   3
   5   0   0 2.65626 2.75840   2
  -5   0   0 1.29740 1.68450   2
  -6   0   0 331.565 57.8245   4
  -6   0   0 371.299 57.8658   2
   6   0   0 383.405 57.9917   3
  -6   0   0 396.529 58.5313   3
   6   0   0 380.239 58.0259   2
   7   0   0 0.44361 2.91306   2
  -7   0   0 3.84405 2.81074   4
   7   0   0 1.24517 2.29712   3
  -7   0   0 3.45434 4.58839   3
  -7   0   0 -1.7635 1.80703   2
  -8   0   0 8874.02 1412.71   3
   8   0   0 9334.08 1412.39   3
  -9   0   0 0.84699 2.20731   2
  -9   0   0 3.08618 5.60369   3
   9   0   0 -0.1154 3.46684   2
   9   0   0 1.29202 2.63539   3
  10   0   0 5.99793 3.26607   3
  10   0   0 11.1944 4.37817   2
 -10   0   0 -2.4072 6.03330   3
 -10   0   0 2.50924 3.04836   2
 -11   0   0 0.45676 3.23864   2
  11   0   0 1.94170 4.24070   2
  11   0   0 -0.8279 2.83924   3
 -11   0   0 3.72951 6.46315   3
  12   0   0 1044.38 162.401   3
 -12   0   0 1038.13 163.263   3
 -13   0   0 0.46303 6.28337   3
 -13   0   0 -2.0513 3.35119   2
  13   0   0 0.75006 4.14082   2
  14   0   0 0.75731 4.02861   2
 -14   0   0 2.66958 3.21917   2
  15   0   0 5.37886 3.64373   2
 -15   0   0 0.20114 3.26908   2
 -16   0   0 232.950 37.4569   2
  16   0   0 235.514 37.0849   2
   1  -1   0 60.5481 8.56465   3
  -1  -1   0 49.3717 8.49790   3
   1  -1   0 52.8825 8.52752   3
   1   1   0 52.1579 8.56000   3
  -1   1   0 54.2322 8.50662   3
   1   1   0 57.0110 8.59603   3
  -2  -1   0 -4.9393 2.46447   3
   2  -1   0 1.08002 1.48328   3
   2  -1   0 -3.2457 1.59627   3
  -2  -1   0 -2.2180 1.21321   3
   2   1   0 -3.6116 2.21283   3
  -2   1   0 -4.3302 2.36065   3
   2   1   0 1.47624 1.34756   3
  -2   1   0 2.51258 1.42751   3
   3  -1   0 78.8989 14.1930   3
   3  -1   0 74.2171 14.1715   3
  -3  -1   0 95.1112 14.1995   3
   3  -1   0 90.2641 14.0909   2
  -3  -1   0 99.7904 14.7856   3
  -3   1   0 82.1556 14.1629   3
  -3   1   0 85.9629 15.0858   3
   3   1   0 103.953 14.1178   3
  -4  -1   0 0.72909 3.74136   3
   4  -1   0 2.37483 2.23753   2
  -4  -1   0 2.27105 2.14114   3
   4  -1   0 0.49295 2.46700   3
   4  -1   0 -0.5914 2.24269   3
  -4  -1   0 0.96274 1.48921   2
  -4  -1   0 -0.6782 1.39306   4
   4   1   0 0.69395 2.08064   3
  -4   1   0 -0.2316 1.26517   2
   4   1   0 -1.2286 2.76194   2
  -4   1   0 -3.1774 4.04680   3
  -4   1   0 -1.5139 1.71634   4
   4   1   0 0.92403 3.49123   3
  -4   1   0 0.87776 2.21232   3
  -5  -1   0 2.07375 2.15677   3
   5  -1   0 12.4334 2.60997   2
   5  -1   0 6.26517 2.25502   3
  -5  -1   0 3.02310 1.64841   4
  -5  -1   0 19.3696 4.22595   3
  -5  -1   0 2.15211 1.83491   2
  -5   1   0 16.3645 4.60037   3
  -5   1   0 3.32851 3.41642   3
   5   1   0 3.43848 2.06681   3
   5   1   0 1.19133 0.51122   4
   5   1   0 7.05643 3.07982   2
  -5   1   0 2.98426 1.51295   2
  -6  -1   0 -0.7937 2.05145   2
  -6  -1   0 1.45353 2.00558   4
  -6  -1   0 -0.6812 4.28424   3
   6  -1   0 -1.4150 2.51634   2
   6  -1   0 -0.8951 2.18005   3
   6   1   0 0.82023 0.34730   4
  -6   1   0 -0.0157 4.49388   3
   6   1   0 -1.6799 2.24010   3
  -6   1   0 0.07302 1.87972   2
   6   1   0 -3.3534 3.25527   2
  -7  -1   0 104.455 16.7652   4
   7  -1   0 113.408 16.9582   2
   7  -1   0 110.375 16.8942   3
  -7  -1   0 92.3778 16.9375   2
  -7  -1   0 89.8187 17.6972   3
  -7   1   0 82.9289 17.6712   3
   7   1   0 121.385 16.8976   3
  -7   1   0 95.5314 16.6321   2
   7   1   0 112.013 17.1329   2
   7   1   0 104.459 16.1655   4
  -8  -1   0 0.64144 3.38243   4
   8  -1   0 -1.4929 3.08550   2
  -8  -1   0 -0.8025 2.57920   2
   8  -1   0 -4.3624 2.29612   3
  -8  -1   0 6.51926 5.17956   3
  -8   1   0 8.71999 6.00512   3
   8   1   0 -1.3643 3.84395   2
   8   1   0 -0.7370 2.58321   3
  -8   1   0 0.49303 1.97334   2
   9  -1   0 26.0282 4.87274   3
  -9  -1   0 15.9490 4.33923   2
   9  -1   0 15.8028 4.94732   2
  -9  -1   0 30.1665 7.02737   3
   9   1   0 15.7033 4.86868   3
  -9   1   0 31.4866 7.45266   3
   9   1   0 23.6215 5.63487   2
  -9   1   0 30.4750 4.85651   2
 -10  -1   0 0.59593 2.99479   2
 -10  -1   0 -6.1286 5.05344   3
  10  -1   0 -0.5395 2.62020   3
  10  -1   0 0.03278 3.88309   2
 -10   1   0 -0.4382 5.97685   3
  10   1   0 -1.6553 4.16872   2
  10   1   0 3.83047 2.93693   3
 -10   1   0 -1.8620 2.94355   2
  11  -1   0 2.08530 4.15225   2
 -11  -1   0 4.73940 3.51442   2
  11  -1   0 3.33251 3.02056   3
 -11  -1   0 4.22368 6.17425   3
 -11   1   0 10.0285 7.08514   3
  11   1   0 7.35688 4.78063   2
  11   1   0 4.77139 3.49397   3
 -11   1   0 6.14497 3.36889   2
 -12  -1   0 -1.4610 6.88608   3
 -12  -1   0 -2.8079 3.56886   2
  12  -1   0 3.33267 4.05534   2
  12  -1   0 -2.3445 2.61334   3
  12   1   0 -2.4275 2.42936   3
 -12   1   0 -0.6362 3.34625   2
  12   1   0 -5.1810 4.47767   2
 -12   1   0 2.52795 6.46915   3
 -13  -1   0 3.72372 3.54817   2
 -13  -1   0 -3.4660 6.13339   3
  13  -1   0 0.19519 4.03521   2
 -13   1   0 2.87432 3.08490   2
 -13   1   0 5.94248 6.50703   3
  13   1   0 -5.9305 3.99445   2
  14  -1   0 -2.0143 3.81813   2
 -14  -1   0 4.13460 3.96405   2
  14   1   0 0.70669 4.29223   2
 -14   1   0 4.59586 3.59558   2
 -15  -1   0 -1.9394 2.92236   2
  15  -1   0 2.05752 3.61754   2
  15   1   0 -1.5408 3.60516   2
 -15   1   0 -3.6987 3.06199   2
 -16  -1   0 6.05354 3.60018   2
  16  -1   0 1.22652 2.56828   2
  16   1   0 -4.9989 3.11492   2
 -16   1   0 -0.0015 3.59332   2
   0   2   0 8295.06 1286.38   3
   1  -2   0 -1.6829 1.13611   3
   1  -2   0 -0.4601 1.34348   3
  -1  -2   0 2.44764 2.20741   3
  -1  -2   0 1.08401 1.11312   3
   1   2   0 0.63969 1.41730   3
   1   2   0 -0.7534 1.94543   3
  -1   2   0 -2.0018 1.41696   3
  -1   2   0 0.95679 1.31703   3
   2  -2   0 -0.3619 1.73962   3
  -2  -2   0 1.39122 2.84267   3
   2  -2   0 1.63037 1.53697   3
  -2  -2   0 -1.9510 1.03797   3
  -2   2   0 -0.9566 1.43052   3
   2   2   0 -1.5054 1.73370   3
   2   2   0 3.12317 2.60312   3
  -2   2   0 1.40135 1.78240   3
  -3  -2   0 1.90552 1.23497   4
  -3  -2   0 5.39793 3.26485   3
   3  -2   0 0.74439 2.21835   3
   3  -2   0 2.49626 1.89474   2
  -3  -2   0 1.68428 1.34961   2
  -3  -2   0 -0.3787 1.74774   3
   3  -2   0 -3.2158 2.18424   3
   3   2   0 -1.8861 2.26883   2
  -3   2   0 2.45900 2.12533   3
   3   2   0 -1.4578 1.83485   3
  -3   2   0 11.8100 3.24138   3
   3   2   0 2.00260 3.90091   3
  -4  -2   0 8228.03 1179.69   3
  -4  -2   0 7510.94 1179.53   2
   4  -2   0 7035.81 1179.54   2
   4   2   0 7981.21 1179.63   3
  -4   2   0 7126.99 1179.63   3
  -4   2   0 6914.48 1179.51   2
   4   2   0 8450.34 1179.63   2
  -5  -2   0 -1.3564 2.23811   3
  -5  -2   0 0.67899 1.75609   2
   5  -2   0 -1.3372 2.17253   3
   5  -2   0 0.64701 2.15935   2
  -5  -2   0 -2.1267 3.87768   3
  -5  -2   0 0.34317 1.51793   4
  -5   2   0 -1.1561 4.18539   3
  -5   2   0 -3.1591 1.64003   2
   5   2   0 0.18994 0.43574   4
   5   2   0 -0.4870 3.00972   2
  -5   2   0 0.72140 2.66219   3
   5   2   0 0.35461 2.21543   3
  -6  -2   0 5.12150 2.07052   4
   6  -2   0 2.76300 2.22071   3
  -6  -2   0 -1.6510 1.85731   2
  -6  -2   0 8.20613 4.03318   3
   6   2   0 1.22778 0.67112   4
   6   2   0 2.38897 2.52904   3
  -6   2   0 -0.2234 1.87868   2
   7  -2   0 1.08124 2.40313   3
  -7  -2   0 -2.0883 2.37384   4
   7  -2   0 -1.1367 2.54497   2
  -7  -2   0 -0.1750 2.15687   2
  -7  -2   0 0.63466 4.98090   3
   7   2   0 -0.8580 3.70087   2
   7   2   0 0.97841 2.50539   3
  -7   2   0 0.22962 9.68606   3
   7   2   0 0.40769 0.42302   4
  -7   2   0 -2.6990 1.83709   2
  -8  -2   0 1690.62 252.502   2
   8  -2   0 1624.43 252.557   3
  -8  -2   0 1612.06 252.909   3
   8   2   0 1719.51 252.652   2
  -8   2   0 1610.43 252.436   2
   8   2   0 1606.76 252.599   3
   8   2   0 1528.88 252.127   4
   9  -2   0 0.72478 2.44764   3
   9  -2   0 -0.6722 3.29066   2
  -9  -2   0 -2.3035 4.75718   3
  -9  -2   0 -1.1350 2.64263   2
  -9   2   0 3.63350 6.34844   3
   9   2   0 -0.3041 2.61499   3
   9   2   0 1.03948 4.10867   2
  -9   2   0 -1.2344 2.44085   2
 -10  -2   0 6.15108 6.22960   3
  10  -2   0 -3.0981 3.57984   2
 -10  -2   0 1.11546 2.74678   2
  10  -2   0 3.12300 2.76563   3
  10   2   0 -4.8275 4.28154   2
 -10   2   0 4.00180 2.86040   2
  10   2   0 5.09450 3.22031   3
 -10   2   0 -2.8387 6.09379   3
 -11  -2   0 -0.5245 3.16553   2
 -11  -2   0 1.72984 6.03968   3
  11  -2   0 0.11958 2.46141   3
  11  -2   0 -4.7737 3.54483   2
  11   2   0 -0.9335 2.71740   3
 -11   2   0 -1.7258 2.75583   2
  11   2   0 -3.2016 4.65346   2
 -11   2   0 -3.2263 6.37112   3
 -12  -2   0 172.795 35.6793   3
 -12  -2   0 217.583 34.3098   2
  12  -2   0 253.068 34.4337   2
 -12   2   0 220.321 34.1507   2
  12   2   0 174.212 34.2243   3
 -12   2   0 192.717 36.2752   3
  12   2   0 274.519 34.8215   2
  13  -2   0 1.69854 3.95146   2
 -13  -2   0 3.62530 6.48434   3
 -13  -2   0 -0.9542 3.52503   2
 -13   2   0 -0.4438 2.88990   2
  13   2   0 1.87214 4.67011   2
 -13   2   0 2.19652 6.73284   3
 -14  -2   0 -0.6787 3.57152   2
  14  -2   0 1.64213 3.93721   2
  14   2   0 -1.5866 4.22903   2
 -14   2   0 -2.5768 3.26888   2
 -15  -2   0 3.33708 3.33012   2
  15  -2   0 0.07753 2.93246   2
  15   2   0 7.49832 4.24916   2
 -15   2   0 3.71147 3.57540   2
 -16  -2   0 82.0819 11.4812   2
  16  -2   0 59.2911 10.2597   2
  16   2   0 50.5465 10.7275   2
 -16   2   0 55.4928 10.9229   2
   0  -3   0 -1.4751 1.26187   3
   0  -3   0 1.90740 2.46928   3
   0   3   0 1.13431 1.49027   3
   0   3   0 3.12762 2.12835   3
  -1  -3   0 13.8508 3.69186   3
   1  -3   0 18.3539 3.01909   3
  -1  -3   0 10.4678 2.84606   3
   1  -3   0 24.0885 3.38186   3
  -1   3   0 17.6707 3.33060   3
  -1   3   0 24.7929 3.45667   3
   1   3   0 18.6397 3.82746   3
   1   3   0 11.6497 3.21704   3
  -2  -3   0 0.25631 0.98212   4
  -2  -3   0 -0.2573 1.63900   3
   2  -3   0 0.89342 1.76416   3
   2  -3   0 -0.3290 1.49220   2
  -2  -3   0 -0.4078 1.06759   2
  -2  -3   0 0.24438 3.22486   3
   2  -3   0 -0.7164 1.89798   3
   2   3   0 1.56546 2.13308   2
   2   3   0 -0.2161 1.60208   3
  -2   3   0 -0.1179 2.34680   3
  -2   3   0 -0.2043 1.89803   3
   2   3   0 -1.0775 2.57738   3
   3   3   0 28.5035 4.55506   4
  -4  -3   0 1.23553 1.61782   2
  -4  -3   0 1.99589 1.51572   4
  -4  -3   0 -0.9409 3.96027   3
   4  -3   0 0.64249 2.23236   2
   4  -3   0 0.75780 2.28387   3
   4  -3   0 2.76097 2.27012   3
  -4  -3   0 2.50767 1.91809   3
   4   3   0 0.82194 3.81383   3
  -4   3   0 1.55460 2.32147   3
   4   3   0 1.34943 2.76399   2
   4   3   0 1.26702 2.46192   3
  -4   3   0 -0.0348 3.59169   3
   4   3   0 -0.2823 0.54682   4
  -4   3   0 -0.0666 1.46360   2
   5  -3   0 99.9288 18.4674   3
   5  -3   0 117.127 18.3059   2
  -5   3   0 137.987 19.3714   3
  -5   3   0 119.906 18.5468   3
  -5   3   0 112.368 18.1469   2
  -6  -3   0 -0.9305 1.89404   2
   6  -3   0 -0.7041 2.31052   3
   6  -3   0 -2.3082 2.27754   2
  -6  -3   0 1.01357 1.90581   4
  -6  -3   0 -1.0600 3.98370   3
  -6   3   0 -1.3711 4.81446   3
   6   3   0 -2.3560 3.51473   2
   6   3   0 -0.6180 2.51547   3
   6   3   0 -0.0514 0.47507   4
  -6   3   0 -0.1938 1.77713   2
   7  -3   0 108.472 16.3250   2
  -7  -3   0 87.3890 17.2919   3
  -7  -3   0 100.629 16.2295   2
   7  -3   0 102.450 16.4640   3
   7   3   0 90.2958 16.4152   3
  -7   3   0 102.601 18.0674   3
  -7   3   0 101.429 16.1133   2
   7   3   0 104.373 15.6705   4
   7   3   0 95.3274 16.7946   2
   8  -3   0 1.19416 2.54546   3
  -8  -3   0 -1.1137 3.09436   4
   8  -3   0 0.54226 2.89957   2
  -8  -3   0 2.17966 5.00317   3
  -8  -3   0 0.56320 2.36045   2
   8   3   0 -0.1971 2.63174   3
  -8   3   0 3.42294 2.20297   2
   8   3   0 -0.4826 4.31310   2
   8   3   0 0.14612 0.37612   4
  -8   3   0 -5.8692 6.28214   3
  -9  -3   0 49.9321 9.34788   2
   9  -3   0 55.7940 9.37936   2
   9  -3   0 57.0032 9.45323   3
  -9  -3   0 46.1451 10.8218   3
   9   3   0 49.6664 10.0225   2
  -9   3   0 63.9910 11.5243   3
   9   3   0 41.4588 9.20732   3
  -9   3   0 64.9749 9.34422   2
  10  -3   0 -3.2137 3.38359   2
 -10  -3   0 -3.4659 3.02038   2
 -10  -3   0 -1.9305 5.77797   3
  10  -3   0 3.62543 2.58422   3
  10   3   0 -1.2518 4.75864   2
 -10   3   0 6.51652 7.82033   3
  10   3   0 0.37254 3.07421   3
 -10   3   0 0.95917 2.68621   2
  11  -3   0 13.7396 3.72426   3
  11  -3   0 11.8836 4.49664   2
 -11  -3   0 11.0260 3.93983   2
 -11  -3   0 0.73684 6.49726   3
 -11   3   0 17.4519 8.10500   3
 -11   3   0 11.5800 3.76976   2
  11   3   0 13.0076 5.74802   2
  11   3   0 15.1859 4.37778   3
 -12  -3   0 2.96969 3.45172   2
 -12  -3   0 1.13954 6.63018   3
  12  -3   0 -1.3651 3.85964   2
  12   3   0 6.58461 5.02005   2
 -12   3   0 -9.9569 6.92853   3
  12   3   0 -7.1772 2.85814   3
 -12   3   0 2.43211 3.32912   2
  13  -3   0 1.12057 3.89905   2
 -13  -3   0 2.22274 6.04512   3
 -13  -3   0 3.99398 3.83034   2
 -13   3   0 -7.3196 6.23669   3
  13   3   0 6.27475 4.88531   2
 -13   3   0 10.1623 3.90276   2
  14  -3   0 0.12064 3.52551   2
 -14  -3   0 -3.8641 3.37371   2
  14   3   0 3.51918 4.59084   2
 -14   3   0 0.88474 3.59633   2
 -15  -3   0 -3.5992 3.54891   2
  15  -3   0 0.55337 2.69825   2
 -15   3   0 -9.7363 3.28619   2
  15   3   0 -0.1306 4.16025   2
  16  -3   0 -2.4870 1.84504   2
 -16  -3   0 1.57155 3.09092   2
  16   3   0 2.66835 3.36003   2
 -16   3   0 -0.5763 3.30495   2
   0  -4   0 49.8381 8.44990   2
   0  -4   0 58.1733 8.68353   3
   0  -4   0 53.3266 9.17824   3
   0   4   0 43.3187 9.03054   3
   0   4   0 55.0342 8.73191   3
   1  -4   0 -0.1779 2.36501   3
   1  -4   0 -2.5769 1.57794   3
  -1  -4   0 -1.2558 1.37441   3
  -1  -4   0 0.06010 1.24273   2
   1  -4   0 0.86464 1.29750   2
   1   4   0 2.71523 2.57143   2
  -1   4   0 -0.8353 2.57370   3
   1   4   0 -0.3509 0.95151   1
   1   4   0 -0.2748 3.09111   3
  -1   4   0 0.37046 2.42582   3
   1   4   0 0.01515 2.07594   3
  -1   4   0 -0.6694 2.38005   1
   2  -4   0 88.4187 14.4540   3
  -2  -4   0 71.6350 14.3075   2
   2  -4   0 90.4077 14.3997   2
  -2  -4   0 91.1542 15.3851   3
  -2  -4   0 85.6306 14.5607   3
  -2  -4   0 78.8662 14.2397   4
   2  -4   0 106.614 14.6690   3
   2   4   0 93.1182 14.6880   3
  -2   4   0 101.319 15.0560   3
   2   4   0 99.5322 14.6666   2
   2   4   0 112.306 15.1623   3
   2   4   0 96.7242 14.3624   1
  -3  -4   0 -0.6367 1.29959   4
  -3  -4   0 -1.0276 1.42314   2
   3  -4   0 -1.2602 3.88251   3
  -3  -4   0 -0.4477 4.17261   3
   3  -4   0 -1.7183 1.85491   2
  -3  -4   0 -0.1954 1.71410   3
   3  -4   0 -2.6063 2.10997   3
   3   4   0 -2.0535 2.02459   3
   3   4   0 2.44378 2.71234   2
  -3   4   0 3.04591 3.25689   3
   3   4   0 1.18646 1.34193   1
  -3   4   0 -0.4546 1.33834   2
   3   4   0 -0.0025 3.27164   3
  -3   4   0 -0.5983 2.34508   3
  -4  -4   0 1178.29 161.148   3
  -4   4   0 954.341 161.093   3
  -4   4   0 956.908 161.181   3
   4   4   0 914.956 160.819   4
   4   4   0 1191.66 161.149   3
   5  -4   0 -1.3491 2.19878   2
  -5  -4   0 2.70681 1.70819   4
  -5  -4   0 -2.7506 1.65600   2
  -5  -4   0 2.50335 3.99366   3
   5  -4   0 0.24960 2.54766   3
  -5   4   0 -0.3195 1.39706   2
   5   4   0 0.84888 2.61372   3
  -5   4   0 3.15774 3.92452   3
   5   4   0 -0.4127 3.06777   2
   5   4   0 -0.4925 0.53942   4
  -5   4   0 1.37072 2.25917   3
  -6  -4   0 6.48299 2.28583   4
  -6  -4   0 10.1311 2.47495   2
  -6  -4   0 5.92338 4.33802   3
   6  -4   0 6.25068 2.78401   2
   6  -4   0 6.82154 2.85168   3
   6   4   0 7.80829 2.97747   3
   6   4   0 9.87695 4.11179   2
  -6   4   0 4.77995 4.87355   3
  -6   4   0 6.80731 2.19980   2
   6   4   0 6.84912 1.31580   4
  -7  -4   0 3.41972 2.34615   4
  -7  -4   0 1.60437 2.38830   2
   7  -4   0 1.96964 2.60768   3
  -7  -4   0 -2.9455 4.28820   3
   7  -4   0 -0.8598 2.46956   2
   7   4   0 0.31560 0.54614   4
  -7   4   0 0.21666 1.80159   2
   7   4   0 -0.3805 4.10164   2
   7   4   0 1.02481 2.54679   3
  -7   4   0 -6.1198 5.51888   3
   8  -4   0 19.3874 4.23720   3
  -8  -4   0 11.6031 4.24452   4
  -8  -4   0 15.0721 3.96496   2
  -8  -4   0 24.4088 6.32891   3
   8   4   0 34.0668 6.18141   2
   8   4   0 16.9371 2.83019   4
   9  -4   0 -1.2969 2.98942   2
  -9  -4   0 -6.9692 4.96597   3
  -9  -4   0 -4.5212 2.56544   2
  -9  -4   0 0.85455 3.74618   4
   9  -4   0 0.71704 2.46742   3
  -9   4   0 1.24164 2.32993   2
   9   4   0 4.24830 7.49049   2
  -9   4   0 -5.8112 6.94356   3
   9   4   0 -0.8154 2.79687   3
  10  -4   0 2.54306 2.40733   3
  10  -4   0 4.98150 3.62140   2
 -10  -4   0 1.17654 3.03279   2
 -10  -4   0 -1.2933 5.96782   3
  10   4   0 6.07366 5.62429   2
  10   4   0 -0.5938 3.02664   3
 -10   4   0 2.56794 2.57220   2
 -10   4   0 -1.8228 8.19474   3
  11  -4   0 1.22800 2.00152   3
 -11  -4   0 2.12614 3.57737   2
  11  -4   0 0.74004 3.70666   2
 -11  -4   0 -3.9232 5.98987   3
 -11   4   0 0.97540 2.74870   2
  11   4   0 1.14800 5.10945   2
 -11   4   0 -7.8596 7.62494   3
  11   4   0 -1.3898 3.10354   3
 -12  -4   0 24.8139 7.34039   3
  12  -4   0 1.27933 3.99138   2
 -12  -4   0 9.96277 4.55102   2
  12   4   0 13.1942 4.23987   3
 -12   4   0 3.40842 3.44839   2
  12   4   0 24.7878 5.84931   2
 -12   4   0 -0.8962 7.94666   3
 -13  -4   0 -1.9117 3.50527   2
  13  -4   0 -3.9159 3.15767   2
 -13  -4   0 3.65163 7.01638   3
 -13   4   0 2.20050 3.25624   2
 -13   4   0 2.30348 8.85726   3
  13   4   0 14.7187 7.52490   2
 -14  -4   0 5.21353 4.26251   2
  14  -4   0 0.97477 3.02832   2
 -14   4   0 0.28934 3.56064   2
  14   4   0 -3.4875 4.46926   2
 -15  -4   0 4.10830 3.81635   2
  15  -4   0 -1.0400 2.47288   2
 -15   4   0 -5.9241 3.18071   2
  15   4   0 -3.0890 3.88486   2
  16  -4   0 2.16854 1.77728   2
 -16  -4   0 1.77251 3.49725   2
 -16   4   0 -3.3068 3.01928   2
  16   4   0 -2.8083 3.16795   2
   0  -5   0 -1.3255 1.61390   2
   0  -5   0 0.40172 2.02271   3
   0  -5   0 -6.1841 3.54652   3
   0   5   0 -3.4884 1.94206   2
   0   5   0 1.26859 3.01349   3
   0   5   0 -2.9864 2.30220   3
   0   5   0 -0.8061 2.01988   1
  -1  -5   0 500.392 78.4248   2
  -1  -5   0 507.410 78.5271   3
  -1  -5   0 445.750 78.3456   4
   1   5   0 505.945 78.3892   1
   1   5   0 521.919 78.7706   3
   1   5   0 569.200 78.5708   3
   1   5   0 487.919 78.5502   2
  -2  -5   0 0.14100 1.31542   4
   2  -5   0 2.21519 2.34478   3
  -2  -5   0 0.24102 2.14024   3
   2  -5   0 1.13461 1.96030   3
  -2  -5   0 -2.8526 3.65433   3
   2  -5   0 -0.9162 1.57333   2
  -2  -5   0 -0.5537 1.45356   2
   2   5   0 -0.2085 1.48094   1
   2   5   0 1.71442 2.65205   2
  -2   5   0 -0.8388 2.69764   3
   2   5   0 -6.7650 4.60575   3
  -2   5   0 -5.4363 2.98444   3
   2   5   0 -1.0711 2.23467   3
  -3  -5   0 16.1100 2.62448   4
  -3  -5   0 6.41690 4.81373   3
   3  -5   0 13.1868 3.43418   3
   3  -5   0 7.35607 2.92199   3
  -3  -5   0 16.2514 3.31620   3
   3  -5   0 14.7867 2.90306   2
  -3  -5   0 11.1701 2.71125   2
   3   5   0 16.8767 2.73822   1
   3   5   0 12.9814 4.26882   3
  -3   5   0 9.58773 2.67927   2
  -3   5   0 13.2126 4.11325   3
   3   5   0 13.0044 3.72395   2
   3   5   0 12.9401 3.51504   3
  -3   5   0 14.3888 3.43340   3
  -4  -5   0 -1.1921 1.58442   2
  -4  -5   0 7.01682 4.37686   3
  -4  -5   0 0.21910 1.54146   4
   4  -5   0 1.37781 2.48999   3
   4  -5   0 5.01236 2.09901   2
   4   5   0 -1.8639 2.85404   2
  -4   5   0 1.94861 3.17268   3
  -4   5   0 1.45703 1.61396   2
   4   5   0 -1.2032 2.76532   3
   4   5   0 -0.3854 0.65668   4
   5  -5   0 182.048 26.3298   3
  -5  -5   0 167.224 26.8262   3
   5  -5   0 163.463 26.0503   2
  -5  -5   0 160.554 25.9496   2
   5   5   0 153.610 26.2165   3
  -5   5   0 168.931 26.3302   3
  -5   5   0 194.527 26.8043   3
  -5   5   0 160.311 25.9539   2
   5   5   0 194.667 26.4077   2
   5   5   0 146.047 25.6900   4
   6  -5   0 -0.5379 2.47010   2
  -6  -5   0 -2.4743 4.52930   3
   6  -5   0 -0.1487 2.33296   3
  -6  -5   0 3.66299 2.05099   2
  -6  -5   0 -3.4262 1.82741   4
   6   5   0 -0.8405 2.66813   3
  -6   5   0 -2.3721 1.89823   2
  -6   5   0 1.68927 4.91443   3
   6   5   0 -0.2457 0.58907   4
   6   5   0 -1.1188 3.83871   2
   7  -5   0 3.41035 2.88646   3
  -7  -5   0 8.53329 5.28258   3
  -7  -5   0 8.13054 2.68311   4
   7  -5   0 3.17548 3.02376   2
  -7  -5   0 10.8072 2.57935   2
   7   5   0 8.45344 4.62570   2
   7   5   0 7.58820 1.32350   4
  -7   5   0 0.15802 2.41980   2
  -7   5   0 14.6402 6.33109   3
   7   5   0 11.8925 3.41954   3
   8  -5   0 1.07022 2.88733   2
   8  -5   0 -0.4514 2.55660   3
  -8  -5   0 -0.5969 2.58729   4
  -8  -5   0 -1.3490 5.30789   3
  -8  -5   0 3.11364 2.52545   2
  -8   5   0 1.67900 6.77227   3
   8   5   0 0.28486 0.51600   4
   8   5   0 0.04759 2.61406   3
   8   5   0 -4.3183 4.92184   2
  -8   5   0 -3.5588 2.11312   2
  -9  -5   0 6.06908 5.83128   3
  -9  -5   0 1.88308 4.21644   4
   9  -5   0 7.65243 4.11083   2
  -9  -5   0 7.47091 2.99189   2
   9  -5   0 5.81205 2.89717   3
  -9   5   0 6.33335 2.97242   2
  -9   5   0 9.98685 7.78950   3
   9   5   0 1.85136 3.22099   3
   9   5   0 -0.6958 5.45661   2
   9   5   0 4.29626 1.01255   4
  10  -5   0 -1.9478 1.88879   3
  10  -5   0 -1.8362 3.32870   2
 -10  -5   0 2.18247 5.88044   3
 -10  -5   0 -4.6644 2.76551   2
  10   5   0 2.91262 5.73990   2
  10   5   0 1.50170 3.17270   3
 -10   5   0 0.51892 2.51750   2
  11  -5   0 4.32021 3.45849   2
 -11  -5   0 7.76771 4.03913   2
 -11  -5   0 7.51257 7.01379   3
  11  -5   0 -0.2482 1.59097   3
  11   5   0 4.09415 5.89186   2
 -11   5   0 6.08788 8.68364   3
 -11   5   0 3.61920 3.28215   2
  11   5   0 4.05757 3.50414   3
  12  -5   0 1.26681 3.16467   2
 -12  -5   0 -4.5256 5.94019   3
 -12  -5   0 1.24706 3.47528   2
  12   5   0 -2.8030 4.89255   2
 -12   5   0 19.3554 8.48373   3
 -12   5   0 1.89284 3.34672   2
  12   5   0 -0.0642 3.22834   3
 -13  -5   0 3.22936 4.14141   2
  13  -5   0 8.04952 4.40533   2
  13   5   0 4.02767 5.07127   2
 -13   5   0 1.87201 3.61528   2
  14  -5   0 -0.7601 2.71148   2
 -14  -5   0 0.04930 4.01056   2
  14   5   0 -2.7956 4.36722   2
 -14   5   0 -0.5561 3.64114   2
 -15  -5   0 -2.3322 3.25801   2
  15  -5   0 -0.4171 2.18668   2
  15   5   0 7.91870 4.33374   2
 -15   5   0 6.31013 3.66249   2
  16  -5   0 4.74086 1.40522   2
 -16  -5   0 -8.1962 3.15538   2
  16   5   0 5.80568 3.56139   2
 -16   5   0 1.10253 5.86384   1
 -16   5   0 -2.6240 3.42863   2
   0  -6   0 1217.18 214.390   3
   0  -6   0 1342.63 214.313   2
   0   6   0 1329.35 214.294   1
   0   6   0 1545.14 214.451   3
   0   6   0 1476.86 214.431   2
  -1  -6   0 -0.6544 3.80058   3
   1  -6   0 0.30919 1.92549   3
  -1  -6   0 0.80341 1.68845   2
   1  -6   0 -0.5261 1.63828   2
  -1  -6   0 0.41370 1.96269   3
   1  -6   0 0.33327 2.70948   3
  -1  -6   0 0.08534 1.23417   4
  -1   6   0 -3.0271 2.72238   1
   1   6   0 -0.4746 1.33742   1
   1   6   0 -0.5750 2.23754   3
  -1   6   0 -1.4415 3.30431   3
   1   6   0 -0.5072 2.65725   2
  -1   6   0 0.75927 2.40735   2
  -1   6   0 -0.0134 2.85189   3
   1   6   0 -11.641 4.50166   3
  -3  -6   0 4.70229 4.04987   3
  -3  -6   0 0.74388 1.45731   4
   3  -6   0 -4.3993 1.55047   2
  -3  -6   0 1.04155 1.55372   2
   3  -6   0 0.42867 2.61748   3
   3   6   0 2.01738 3.08257   2
  -3   6   0 0.08242 3.39522   3
  -3   6   0 0.76970 4.26942   3
   3   6   0 0.20245 2.51509   3
  -3   6   0 0.05627 1.84993   2
   3   6   0 -0.5246 1.61940   1
   4  -6   0 80.4637 12.8318   3
   4  -6   0 72.0839 12.3153   2
  -4   6   0 64.7722 12.2728   2
  -4   6   0 81.6388 12.7612   3
  -4   6   0 98.6364 13.7176   3
   5  -6   0 -3.0953 2.19621   3
  -5  -6   0 0.93838 1.73749   4
  -5  -6   0 0.41591 1.85311   2
   5  -6   0 0.57631 1.97098   2
  -5  -6   0 0.27499 4.35300   3
   5   6   0 1.35426 0.75622   4
   5   6   0 2.53376 2.47555   3
  -5   6   0 0.08880 2.02201   2
  -5   6   0 -4.1032 3.78109   3
   5   6   0 -4.4717 3.05879   2
  -6  -6   0 -0.0468 1.91457   4
   6  -6   0 2.03476 2.60027   3
  -6  -6   0 0.27134 6.70791   3
   6  -6   0 6.71293 2.25204   2
  -6  -6   0 0.72974 2.06027   2
   6   6   0 -3.6199 3.84038   2
   6   6   0 -0.2601 2.80595   3
  -6   6   0 6.84244 5.03098   3
   6   6   0 1.59165 0.75293   4
  -6   6   0 5.22329 2.24899   2
  -7  -6   0 2.69373 5.23784   3
   7  -6   0 -2.9925 2.26953   3
  -7  -6   0 2.36952 2.38928   4
  -7  -6   0 -0.8277 2.19865   2
   7  -6   0 -0.9691 2.51859   2
   7   6   0 0.29231 2.97712   3
   7   6   0 -0.1813 0.65307   4
   7   6   0 -2.2493 4.12620   2
  -7   6   0 0.04570 5.45612   3
  -7   6   0 -2.6011 2.19730   2
   8  -6   0 27.3054 7.45481   3
  -8  -6   0 55.8205 9.65572   3
  -8  -6   0 48.0542 7.62332   2
   8  -6   0 31.5001 7.28019   2
  -8  -6   0 41.3968 7.29761   4
   8   6   0 53.2511 8.99843   2
   8   6   0 45.7479 7.88973   3
  -8   6   0 73.2090 11.3405   3
   8   6   0 37.3101 6.49484   4
  -8   6   0 64.0924 7.74921   2
  -9  -6   0 -3.2317 3.26332   2
   9  -6   0 -0.4311 2.93158   2
  -9  -6   0 2.82733 4.40352   4
  -9  -6   0 -2.3509 5.36170   3
   9  -6   0 0.41986 2.52043   3
   9   6   0 2.87537 3.47776   3
   9   6   0 -0.9922 0.41318   4
  -9   6   0 2.03303 2.90577   2
   9   6   0 3.24448 5.98524   2
  -9   6   0 1.16904 7.89395   3
 -10  -6   0 0.22505 6.34362   3
  10  -6   0 17.7534 3.47151   3
  10  -6   0 12.3014 3.91004   2
 -10  -6   0 9.27931 4.16262   2
 -10   6   0 10.8931 9.58637   3
  10   6   0 17.1213 6.66159   2
  10   6   0 7.59446 4.32071   3
 -10   6   0 17.9994 4.03031   2
 -11  -6   0 -4.4630 5.99871   3
 -11  -6   0 1.72916 3.26881   2
  11  -6   0 0.57811 2.99931   2
  11   6   0 3.01264 3.50000   3
 -11   6   0 -2.4295 8.85948   3
 -11   6   0 -2.6162 2.98811   2
  11   6   0 1.03938 5.62251   2
  12  -6   0 -0.7283 2.92572   2
 -12  -6   0 7.04504 7.57546   3
 -12  -6   0 -0.1529 3.52331   2
  12   6   0 -2.4378 5.32304   2
 -12   6   0 -0.4629 3.40345   2
  12   6   0 -2.6029 3.21075   3
 -12   6   0 -9.7439 10.5254   3
 -13  -6   0 4.66710 3.91316   2
  13  -6   0 -0.2667 2.81916   2
  13   6   0 2.07528 5.01573   2
 -13   6   0 -5.4544 3.76073   2
 -14  -6   0 1.60682 3.94133   2
  14  -6   0 -1.1960 2.34475   2
 -14   6   0 0.62175 3.64587   2
  14   6   0 4.29422 4.85453   2
  15  -6   0 -2.1368 1.84417   2
 -15  -6   0 -1.3825 3.84026   2
 -15   6   0 8.00083 3.39125   2
  15   6   0 -5.5319 3.88490   2
 -16  -6   0 -2.8496 3.36203   2
 -16   6   0 4.49130 5.67617   1
  16   6   0 7.11560 3.54473   2
   0  -7   0 2.04775 1.95414   2
   0  -7   0 -3.3549 3.84390   3
   0  -7   0 1.14062 1.25257   4
   0   7   0 -0.1194 2.63090   3
   0   7   0 -0.2373 3.29404   3
   0   7   0 2.45122 2.09035   1
   0   7   0 4.23235 2.69318   2
  -1  -7   0 121.592 18.9666   3
  -1  -7   0 120.054 17.9575   2
  -1  -7   0 108.181 17.7710   4
   1   7   0 96.7899 18.7418   3
   1   7   0 107.610 18.2819   2
   1   7   0 115.910 17.8353   1
   1   7   0 119.734 18.2804   3
  -2  -7   0 2.99534 4.20305   3
   2  -7   0 -0.2288 1.67689   2
  -2  -7   0 1.12114 1.41724   4
  -2  -7   0 0.24229 1.77139   2
   2  -7   0 -0.0226 2.50308   3
   2   7   0 -0.6220 2.52789   3
   2   7   0 0.85970 1.61642   1
  -2   7   0 0.07773 3.25794   3
   2   7   0 0.94018 2.95130   2
  -2   7   0 -3.1082 3.11113   3
  -2   7   0 -0.8958 3.08413   1
  -2   7   0 0.46884 2.57440   2
   3  -7   0 48.4699 9.11997   3
  -3  -7   0 46.6912 8.37825   4
   3  -7   0 51.8281 8.46504   2
  -3  -7   0 47.5150 8.51986   2
  -3  -7   0 42.3843 9.17611   3
   3   7   0 49.8007 8.53107   1
  -3   7   0 71.2454 9.61861   3
  -3   7   0 59.6729 8.87299   2
   3   7   0 39.7241 8.73740   3
   3   7   0 64.9153 9.12303   2
  -3   7   0 68.4897 10.0362   3
  -4  -7   0 -0.1061 1.70616   2
  -4  -7   0 -1.3586 1.63790   4
  -4  -7   0 2.14779 4.14786   3
   4  -7   0 -0.2498 1.77207   2
   4  -7   0 -3.0255 2.44467   3
   4   7   0 -1.5583 2.91232   3
  -4   7   0 -1.3714 1.85332   2
   4   7   0 -3.0757 3.09568   2
   4   7   0 1.28481 1.74723   1
  -4   7   0 -1.3494 4.34366   3
  -5  -7   0 43.4856 8.96063   3
   5  -7   0 43.1308 7.86141   3
  -5  -7   0 44.5482 7.60707   4
  -5  -7   0 51.9542 7.71155   2
   5  -7   0 51.1831 7.79982   2
   5   7   0 53.5942 8.32669   3
   5   7   0 53.8664 8.31236   2
   5   7   0 36.6284 7.16749   4
  -5   7   0 41.8986 7.55532   2
  -5   7   0 54.0126 8.97226   3
  -6  -7   0 0.24077 4.88010   3
  -6  -7   0 -1.4086 1.93336   4
  -6  -7   0 -3.5781 1.86480   2
   6  -7   0 0.25321 2.61256   3
   6  -7   0 -3.0382 2.09443   2
  -6   7   0 1.02856 2.26204   2
  -6   7   0 -5.0116 4.86539   3
   6   7   0 0.07066 0.68545   4
   6   7   0 -4.3841 3.66042   2
   6   7   0 -1.1516 5.49336   3
   7  -7   0 -0.7992 2.52921   3
  -7  -7   0 1.12479 2.34056   4
  -7  -7   0 7.72119 4.80668   3
   7  -7   0 2.01298 2.50688   2
  -7  -7   0 0.53185 2.30772   2
   7   7   0 0.79761 4.52616   2
  -7   7   0 18.9929 6.97723   3
   7   7   0 -2.6711 3.01819   3
  -7   7   0 3.32313 2.42514   2
   7   7   0 -0.2739 0.68285   4
   8  -7   0 0.47868 2.55514   3
  -8  -7   0 -5.5492 4.71431   3
  -8  -7   0 -2.0747 2.81148   2
  -8  -7   0 -2.7172 3.01714   4
   8  -7   0 -0.6565 2.51915   2
   8   7   0 2.25798 3.40711   3
  -8   7   0 8.08063 7.87108   3
  -8   7   0 -1.8037 2.64790   2
   8   7   0 -6.4171 5.87281   2
   8   7   0 0.58890 0.67565   4
   9  -7   0 0.96392 2.25895   3
  -9  -7   0 1.25839 5.47014   3
  -9  -7   0 6.91180 4.03611   4
   9  -7   0 3.38936 2.84535   2
  -9  -7   0 3.81616 3.09303   2
   9   7   0 2.67295 3.49531   3
   9   7   0 1.29227 6.04978   2
  -9   7   0 -0.4219 8.59454   3
  -9   7   0 0.53944 2.93363   2
  10  -7   0 1.74835 1.86488   3
 -10  -7   0 -2.1838 3.41912   2
  10  -7   0 1.87614 2.86442   2
 -10  -7   0 -5.0327 5.33390   3
 -10   7   0 -0.6774 2.90903   2
 -10   7   0 -13.878 8.14244   3
  10   7   0 4.63475 6.28608   2
  10   7   0 2.77348 3.56565   3
 -11  -7   0 4.58979 5.82302   3
  11  -7   0 -0.0363 2.81360   2
 -11  -7   0 0.13835 3.55126   2
  11   7   0 3.22212 3.57819   3
 -11   7   0 -6.7361 8.08194   3
  11   7   0 8.00830 6.17515   2
 -11   7   0 -0.2248 3.31353   2
  12  -7   0 4.85250 2.90057   2
 -12  -7   0 2.54538 3.55667   2
 -12  -7   0 -6.7154 5.45210   3
  12   7   0 -2.6561 5.83474   2
 -12   7   0 -2.7672 3.31096   2
 -12   7   0 3.86992 8.45301   3
  12   7   0 0.57716 2.87191   3
  13  -7   0 -0.1323 2.46812   2
 -13  -7   0 0.51242 3.62401   2
  13   7   0 3.72336 5.34412   2
 -13   7   0 5.74154 3.66788   2
 -14  -7   0 -3.2533 3.58546   2
  14  -7   0 -1.2038 2.05166   2
 -14   7   0 3.49028 3.37540   2
  14   7   0 2.55899 4.98839   2
 -15  -7   0 1.02070 5.29701   2
  15  -7   0 2.19993 1.63328   2
  15   7   0 -5.2597 3.82888   2
 -15   7   0 -4.6421 3.21333   2
 -15   7   0 -4.3525 7.87667   1
   0  -8   0 33.8301 5.52771   4
   0  -8   0 35.0316 5.75805   2
   0  -8   0 41.0664 6.91339   3
   0   8   0 44.1504 6.24645   2
   0   8   0 25.5220 5.74280   1
   0   8   0 28.6613 5.99096   3
   1  -8   0 0.28117 1.87276   2
  -1  -8   0 0.90115 1.78103   2
   1  -8   0 -2.1853 2.81299   3
  -1  -8   0 -2.5054 3.65672   3
  -1  -8   0 -1.2391 1.35056   4
   1   8   0 1.00587 1.58923   1
   1   8   0 -3.2972 2.95514   2
   1   8   0 1.01040 2.45159   3
  -1   8   0 -2.2610 2.97663   1
  -1   8   0 1.15570 2.61842   2
  -1   8   0 -3.6310 3.17251   3
  -2  -8   0 120.715 18.4977   2
   2   8   0 103.788 18.7663   3
  -2   8   0 81.7556 19.1214   3
   2   8   0 129.928 18.9097   2
   2   8   0 135.535 18.4603   1
  -3  -8   0 0.76645 4.01139   3
  -3  -8   0 1.20209 1.58688   4
   3  -8   0 4.58963 1.87282   2
  -3  -8   0 0.07450 1.72074   2
   3  -8   0 -2.2309 2.42882   3
  -3   8   0 1.29397 3.81206   1
  -3   8   0 0.36464 4.17700   3
   3   8   0 -0.0108 2.70438   3
  -3   8   0 2.04789 2.69186   2
   3   8   0 -3.0977 1.87503   1
   3   8   0 -0.3561 3.15985   2
   4  -8   0 612.356 99.1090   3
  -4  -8   0 566.482 98.8159   4
  -4  -8   0 606.536 99.3334   3
   4  -8   0 621.379 98.8539   2
  -4  -8   0 654.845 98.9097   2
  -4   8   0 717.076 99.0509   2
   4   8   0 646.207 98.8826   1
   4   8   0 665.505 99.1630   3
   4   8   0 637.521 99.1521   2
   5  -8   0 1.37982 2.50449   3
  -5  -8   0 -0.8608 1.82015   4
  -5  -8   0 0.05790 1.93239   2
   5  -8   0 0.79368 1.92930   2
  -5  -8   0 2.96364 5.69419   3
  -5   8   0 -0.2984 4.18282   3
   5   8   0 1.61333 3.61332   2
  -5   8   0 -0.3429 2.29728   2
   5   8   0 -0.3992 0.81242   4
   5   8   0 4.21297 4.49542   3
   6  -8   0 10.0133 3.74907   3
   6  -8   0 6.11312 3.05536   2
  -6  -8   0 12.2552 3.09174   2
  -6  -8   0 19.8541 3.31518   4
  -6  -8   0 10.4103 5.59321   3
   6   8   0 8.84551 3.94215   3
   6   8   0 12.9916 2.19744   4
  -6   8   0 8.12262 5.71570   3
  -6   8   0 16.6238 3.54577   2
   6   8   0 21.7854 4.87337   2
   7  -8   0 0.57040 2.56985   3
  -7  -8   0 -2.2986 2.39134   4
  -7  -8   0 -1.0155 2.45231   2
  -7  -8   0 -4.0394 4.71293   3
   7  -8   0 -0.6963 2.21545   2
  -7   8   0 1.93618 6.42927   3
   7   8   0 -0.1088 0.78024   4
   7   8   0 -3.6224 4.64016   2
  -7   8   0 1.44364 2.75913   2
   7   8   0 -0.1618 3.27448   3
   8  -8   0 44.3213 7.64079   3
  -8  -8   0 28.5166 7.32304   4
  -8  -8   0 35.5336 9.08728   3
   8  -8   0 39.9714 7.16442   2
   8   8   0 51.6824 9.29420   2
  -8   8   0 34.6281 11.0563   3
   8   8   0 47.7876 8.17923   3
   8   8   0 39.5124 6.41824   4
  -8   8   0 42.0525 7.39550   2
   9  -8   0 -1.3627 1.83583   3
   9  -8   0 2.69467 2.70198   2
  -9  -8   0 -4.6339 5.89313   3
  -9  -8   0 9.49605 4.08547   4
  -9  -8   0 -4.3877 2.85042   2
   9   8   0 -0.2843 0.35127   4
   9   8   0 -9.3622 5.53401   2
   9   8   0 0.82968 3.70315   3
  -9   8   0 -0.1629 12.5525   3
  -9   8   0 -0.8490 2.94366   2
  10  -8   0 37.7619 6.45013   2
 -10  -8   0 19.0625 8.53777   3
 -10  -8   0 26.0277 6.84270   2
  10   8   0 28.3769 6.97408   3
  10   8   0 44.7773 9.00281   2
 -10   8   0 36.4538 11.9895   3
 -10   8   0 49.1673 7.10839   2
 -11  -8   0 1.91450 3.81541   2
 -11  -8   0 -8.1319 5.18824   3
  11  -8   0 -0.3777 2.48059   2
 -11   8   0 -5.2734 8.66986   3
  11   8   0 4.09506 3.16752   3
 -11   8   0 -2.7508 3.03756   2
  11   8   0 0.34036 6.12431   2
 -12  -8   0 -7.1038 5.16011   3
 -12  -8   0 7.61166 4.25151   2
  12  -8   0 -2.8653 2.37196   2
  12   8   0 -6.2619 7.29775   2
  12   8   0 8.59996 3.57476   3
 -12   8   0 6.52438 10.4482   3
 -12   8   0 4.33333 3.65224   2
  13  -8   0 -0.3604 2.22374   2
 -13  -8   0 0.99136 3.77625   2
  13   8   0 0.86152 5.06431   2
 -13   8   0 1.62993 3.59795   2
  14  -8   0 4.58181 1.91233   2
 -14  -8   0 5.13005 3.84799   2
 -14   8   0 -3.2972 3.07008   2
 -14   8   0 -0.7124 7.00727   1
  14   8   0 0.43635 4.76850   2
 -15  -8   0 -0.6074 3.71953   2
  15  -8   0 0.87665 1.43964   2
  15   8   0 -5.4942 3.90319   2
 -15   8   0 2.78984 5.97606   1
   0  -9   0 2.97524 3.93107   3
   0  -9   0 1.43417 1.29348   4
   0  -9   0 2.51244 2.09845   2
   0   9   0 -0.0038 3.01748   3
   0   9   0 1.32374 2.04107   1
   0   9   0 -0.4435 2.95493   2
   1  -9   0 77.6163 10.4720   3
   1  -9   0 59.2804 9.57287   2
  -1  -9   0 44.4998 10.2533   3
  -1  -9   0 52.8171 9.44322   2
  -1  -9   0 44.9202 9.15273   4
   1   9   0 41.6909 9.56073   3
   1   9   0 70.9789 10.2235   2
  -1   9   0 78.5108 9.87783   1
  -1   9   0 74.5042 10.5070   3
   1   9   0 60.0358 9.37279   1
  -2  -9   0 -2.1904 1.40310   4
  -2  -9   0 -0.6764 1.99756   2
   2  -9   0 -1.8270 2.60282   3
   2  -9   0 0.27635 1.89341   2
  -2  -9   0 -1.0624 4.20342   3
  -2   9   0 0.69218 3.60404   1
   2   9   0 2.11314 2.87302   3
   2   9   0 1.37535 1.92704   1
  -2   9   0 0.44475 2.92357   2
   2   9   0 10.6192 3.57710   2
  -2   9   0 2.40604 3.83483   3
   3  -9   0 2.30470 2.97571   3
  -3  -9   0 7.24649 1.98259   4
  -3  -9   0 3.96332 2.10604   2
   3  -9   0 1.43933 2.14367   2
  -3  -9   0 5.71037 4.75022   3
  -3   9   0 30.9351 4.59679   1
  -3   9   0 4.62022 3.09108   2
   3   9   0 8.69755 3.58264   2
   3   9   0 3.61469 2.32177   1
  -3   9   0 10.3244 6.44409   3
   3   9   0 0.35068 2.68718   3
   4  -9   0 0.10336 2.87579   3
  -4  -9   0 0.36930 1.80802   2
  -4  -9   0 0.32150 4.32203   3
  -4  -9   0 0.26866 2.07936   4
   4  -9   0 -0.8603 1.82896   2
   4   9   0 1.70245 2.76793   3
  -4   9   0 -3.0547 2.91548   2
   4   9   0 -0.2171 3.60704   2
   4   9   0 2.52715 2.11045   1
  -4   9   0 0.27240 4.74754   1
  -4   9   0 4.09626 4.72027   3
  -5  -9   0 2.84280 2.35619   4
  -5  -9   0 8.66996 2.45900   2
   5  -9   0 6.41882 3.20827   3
   5  -9   0 9.22220 2.45847   2
  -5  -9   0 3.66850 4.65844   3
  -5   9   0 11.0399 5.09944   1
  -5   9   0 9.31804 5.16496   3
   5   9   0 7.06224 4.10520   2
  -5   9   0 4.03503 3.25655   2
   5   9   0 9.18277 3.38799   3
   5   9   0 6.57544 1.48049   4
  -6  -9   0 1.27695 2.25920   2
   6  -9   0 -1.7615 2.43833   3
  -6  -9   0 1.07008 4.85994   3
  -6  -9   0 -0.2474 2.22233   4
   6  -9   0 2.83875 2.16877   2
  -6   9   0 1.89272 6.07292   1
  -6   9   0 -6.4266 5.26618   3
   6   9   0 0.87851 4.02680   2
   6   9   0 -1.5251 0.81631   4
   6   9   0 -1.1561 3.19662   3
  -7  -9   0 14.4841 3.31068   4
  -7  -9   0 12.3394 3.23925   2
  -7  -9   0 27.5996 6.13263   3
   7  -9   0 4.20623 2.82713   2
   7  -9   0 2.84990 3.13836   3
  -7   9   0 11.6407 3.62204   2
   7   9   0 8.46937 4.15694   3
   7   9   0 11.7045 7.78601   2
  -7   9   0 13.8845 7.72212   3
   8  -9   0 -0.3190 2.12252   3
  -8  -9   0 0.33309 2.65577   2
  -8  -9   0 2.47318 3.33808   4
   8  -9   0 1.84136 2.46132   2
  -8  -9   0 -1.9470 4.74118   3
  -8   9   0 -2.9344 2.88586   2
   8   9   0 0.57149 3.19796   3
   8   9   0 4.93623 5.05993   2
  -8   9   0 -3.2558 7.57456   3
   8   9   0 -0.1609 0.69217   4
   9  -9   0 5.76774 2.68856   2
  -9  -9   0 4.08429 3.98259   4
  -9  -9   0 8.26562 3.71819   2
   9  -9   0 -1.5238 1.99079   3
  -9  -9   0 7.27459 5.69222   3
  -9   9   0 5.65258 3.73292   2
   9   9   0 3.99998 3.37844   3
   9   9   0 17.7948 6.60450   2
  -9   9   0 20.2725 10.1177   3
 -10  -9   0 2.07483 3.48229   2
 -10  -9   0 8.76767 6.09826   3
  10  -9   0 0.44175 2.41673   2
  10   9   0 -2.8199 2.95279   3
 -10   9   0 -5.0618 8.88242   3
  10   9   0 -4.3980 6.30702   2
 -10   9   0 1.03380 3.49290   2
  11  -9   0 5.77087 2.64246   2
 -11  -9   0 -1.7616 7.50359   3
 -11  -9   0 2.19729 3.62708   2
 -11   9   0 11.7314 4.15672   2
 -11   9   0 4.04832 11.3347   3
  11   9   0 1.37938 6.27172   2
  11   9   0 4.52484 3.15363   3
  12  -9   0 -0.5543 2.08559   2
 -12  -9   0 -2.2790 3.23857   2
 -12   9   0 1.79054 3.61365   2
 -12   9   0 0.23392 8.01658   1
  12   9   0 -6.9487 4.51229   3
  12   9   0 -3.5832 5.59023   2
 -13  -9   0 -4.0338 3.42066   2
  13  -9   0 0.96025 2.02352   2
 -13   9   0 -2.3582 7.00852   1
  13   9   0 2.72793 5.44672   2
 -14  -9   0 1.66732 3.49236   2
  14  -9   0 -1.2918 1.65718   2
  14   9   0 -3.3831 4.13340   2
 -14   9   0 -2.1326 6.71757   2
 -14   9   0 -0.1014 6.50327   1
 -15  -9   0 -1.7440 3.77755   2
  15   9   0 4.33261 3.96735   2
 -15   9   0 1.90728 5.72094   1
   0 -10   0 71.1580 10.6042   3
   0 -10   0 44.3141 9.01059   4
   0 -10   0 56.4768 9.47834   2
   0  10   0 64.4927 9.47179   1
   0  10   0 48.4996 10.2415   3
   0  10   0 78.6724 10.3043   2
  -1 -10   0 -0.0416 1.99008   2
   1 -10   0 -2.5660 1.94086   2
  -1 -10   0 0.31149 1.30943   4
  -1 -10   0 2.72800 4.47647   3
   1 -10   0 1.40929 3.18383   3
  -1  10   0 0.37941 2.88933   2
  -1  10   0 2.99934 3.05574   1
   1  10   0 0.46122 1.88998   1
   1  10   0 0.37010 2.58162   3
   1  10   0 -7.0631 3.23160   2
  -1  10   0 2.02380 3.71651   3
  -2 -10   0 146.485 23.3455   2
   2  10   0 148.105 23.7028   3
  -3 -10   0 -0.0546 4.62425   3
   3 -10   0 0.36834 1.92516   2
  -3 -10   0 1.42670 1.70685   4
   3 -10   0 -1.7300 2.65147   3
  -3 -10   0 0.42042 2.01397   2
  -3  10   0 -1.9599 3.12529   2
  -3  10   0 -1.1566 3.85036   1
   3  10   0 0.81427 2.16607   1
   3  10   0 0.52813 2.94992   3
  -3  10   0 1.72679 4.24948   3
   3  10   0 1.19591 3.49903   2
  -4 -10   0 3.58424 1.95736   4
   4 -10   0 -1.8005 2.97511   3
   4 -10   0 -0.2618 2.13346   2
  -4 -10   0 5.61057 5.17440   3
  -4 -10   0 1.65354 1.91287   2
   4  10   0 4.34211 2.97295   3
   4  10   0 5.37768 2.46393   1
   4  10   0 -3.5751 3.83706   2
  -4  10   0 -3.3848 4.82772   3
  -4  10   0 1.48006 4.95003   1
  -4  10   0 -2.5733 3.44731   2
  -5 -10   0 2.11239 2.08653   2
   5 -10   0 -0.8384 2.75025   3
  -5 -10   0 1.13187 2.09435   4
   5 -10   0 -0.0358 1.99119   2
  -5 -10   0 1.21201 4.57476   3
   5  10   0 -0.0551 4.16281   2
   5  10   0 1.39714 3.16010   3
  -5  10   0 -2.4987 3.35333   2
  -5  10   0 -2.7634 5.28062   1
  -5  10   0 1.76624 4.95485   3
   6 -10   0 17.5032 4.26514   3
  -6 -10   0 21.2208 3.89824   2
   6 -10   0 12.0524 3.45512   2
  -6  10   0 26.4423 5.17523   2
   6  10   0 13.9640 2.73032   4
  -6  10   0 2.32708 6.38726   3
   6  10   0 25.3284 4.92841   3
  -6  10   0 9.30388 6.71231   1
   7 -10   0 2.09496 2.24088   2
  -7 -10   0 0.56965 2.70518   2
  -7 -10   0 -1.7484 4.73323   3
  -7 -10   0 -4.2360 2.67291   4
   7 -10   0 0.42256 2.64399   3
   7  10   0 1.67968 5.13989   2
  -7  10   0 2.68603 3.94124   2
   7  10   0 4.70797 3.56743   3
  -7  10   0 12.3718 7.44300   3
  -7  10   0 -3.8018 6.73924   1
   7  10   0 0.34767 0.83675   4
   8 -10   0 6.14479 3.09830   3
   8 -10   0 10.6094 3.19084   2
  -8 -10   0 13.4687 4.12789   2
  -8 -10   0 16.9093 5.73931   3
  -8  10   0 0.33462 4.47499   2
  -8  10   0 6.72370 8.60513   3
  -8  10   0 28.6014 7.61640   1
   8  10   0 15.1615 6.27964   2
   8  10   0 12.6728 2.12468   4
   8  10   0 19.5500 4.54850   3
  -9 -10   0 -1.0177 3.42994   2
   9 -10   0 1.42496 2.24998   2
  -9 -10   0 -4.6184 4.88476   3
  -9 -10   0 0.01108 3.91472   4
   9 -10   0 0.36820 2.12319   3
  -9  10   0 2.00776 8.21566   1
   9  10   0 1.16416 0.50720   4
  -9  10   0 -3.0917 8.84755   3
   9  10   0 4.99017 6.18588   2
   9  10   0 0.81841 3.21044   3
 -10 -10   0 -0.5434 3.33282   2
 -10 -10   0 0.51456 5.38319   3
  10 -10   0 0.68746 2.22295   2
  10  10   0 -3.0297 2.68338   3
  10  10   0 12.8191 6.86160   2
 -10  10   0 -0.6249 9.34208   3
 -10  10   0 8.12315 7.81148   1
 -11 -10   0 -0.4849 5.41500   3
  11 -10   0 2.61644 2.29851   2
 -11 -10   0 0.12638 3.50635   2
  11  10   0 5.12214 6.28751   2
 -11  10   0 -2.6963 7.22087   1
 -11  10   0 3.66329 4.38149   2
  11  10   0 1.65325 3.52470   3
 -11  10   0 -0.9640 8.25052   3
 -12 -10   0 5.49503 4.11214   2
  12 -10   0 -0.4962 2.00513   2
  12  10   0 -3.7214 5.77137   2
 -12  10   0 -10.407 7.42960   1
 -12  10   0 0.90696 4.03552   2
  13 -10   0 -1.0631 1.81154   2
 -13 -10   0 -2.1208 3.90658   2
  13  10   0 -2.6232 5.10658   2
 -13  10   0 -9.3169 3.69197   2
 -13  10   0 0.23604 7.16475   1
  14 -10   0 -0.3699 1.57697   2
 -14 -10   0 -0.6359 3.54125   2
  14  10   0 4.63418 4.52545   2
 -14  10   0 -7.3481 5.97253   1
 -15 -10   0 -3.6001 3.52284   2
  15  10   0 4.05045 3.84086   2
   0 -11   0 -0.1259 1.96604   2
   0 -11   0 -2.6881 1.05947   4
   0  11   0 -1.6432 3.52298   2
   0  11   0 -1.0760 3.01156   3
   0  11   0 0.33392 2.04314   1
   1 -11   0 22.2217 5.33760   3
   1 -11   0 20.9585 4.18190   2
  -1 -11   0 14.3917 3.62993   4
  -1 -11   0 26.7682 6.13372   3
  -1 -11   0 25.2715 4.25080   2
   1  11   0 30.6398 4.28077   1
   1  11   0 17.3697 4.79019   3
  -1  11   0 13.2134 5.31946   3
  -1  11   0 14.7393 4.90669   2
   1  11   0 22.9181 5.40698   2
  -1  11   0 19.7733 4.56003   1
   2 -11   0 1.55650 2.27565   2
  -2 -11   0 -4.6411 1.42753   4
   2 -11   0 -2.6232 2.85360   3
  -2 -11   0 4.29448 4.51324   3
  -2 -11   0 -1.1809 2.17364   2
   2  11   0 0.82431 2.30837   1
  -2  11   0 -1.0781 3.83813   1
   2  11   0 0.65761 2.49100   3
  -2  11   0 1.22582 3.22615   2
  -2  11   0 2.42362 4.09781   3
   2  11   0 0.09222 3.83655   2
   3 -11   0 0.87054 2.28764   2
   3 -11   0 0.72352 3.28515   3
  -3 -11   0 16.9025 5.24526   3
  -3 -11   0 6.83290 2.31903   2
   3  11   0 15.5072 3.92253   2
  -3  11   0 -6.4421 4.14083   1
   3  11   0 8.88964 3.29110   3
  -3  11   0 -2.8793 4.70393   3
  -3  11   0 3.53436 3.46906   2
   3  11   0 5.97922 2.71565   1
  -4 -11   0 2.89115 4.91219   3
  -4 -11   0 1.57902 2.22422   2
   4 -11   0 -2.8878 2.06502   2
   4 -11   0 4.22018 3.34097   3
  -4 -11   0 -1.6470 1.89246   4
  -4  11   0 1.18918 3.49878   2
  -4  11   0 4.84409 5.30880   1
   4  11   0 1.40097 3.24359   3
   4  11   0 1.50222 2.51586   1
   4  11   0 2.63341 3.89250   2
  -4  11   0 -1.5145 5.30427   3
   5 -11   0 1.56165 2.46324   2
  -5 -11   0 3.68758 2.45689   4
   5 -11   0 1.01080 2.96760   3
  -5 -11   0 2.94546 2.39290   2
  -5 -11   0 15.9205 5.64207   3
   5  11   0 7.58188 4.76456   2
  -5  11   0 4.31268 5.77067   3
  -5  11   0 9.23416 4.14460   2
  -5  11   0 4.01444 6.76016   1
   5  11   0 3.08389 3.34474   3
   6 -11   0 -1.1638 2.44666   3
  -6 -11   0 2.91998 5.21311   3
   6 -11   0 4.82331 2.48761   2
  -6 -11   0 0.59306 2.44354   2
  -6 -11   0 -2.8932 2.33477   4
  -6  11   0 3.21442 4.26429   2
   6  11   0 0.80328 3.29722   3
  -6  11   0 -3.3817 5.57889   3
  -6  11   0 -9.1512 6.54409   1
   6  11   0 -2.3344 0.94226   4
   6  11   0 -3.4110 4.48899   2
  -7 -11   0 2.60912 5.28194   3
  -7 -11   0 3.14272 2.74760   2
   7 -11   0 4.08963 2.71579   3
   7 -11   0 2.73032 2.46829   2
  -7 -11   0 -2.2381 2.93587   4
  -7  11   0 -4.6857 6.84904   1
  -7  11   0 8.89175 4.52739   2
   7  11   0 2.87619 3.35960   3
   7  11   0 2.69913 5.16891   2
   7  11   0 0.72910 0.96330   4
  -7  11   0 2.46375 7.56550   3
  -8 -11   0 0.24313 3.39019   4
  -8 -11   0 3.44425 5.17351   3
   8 -11   0 2.76755 1.82226   3
   8 -11   0 0.81208 2.35726   2
  -8 -11   0 -3.5105 2.92749   2
  -8  11   0 -1.4229 4.14313   2
   8  11   0 -1.8698 5.53640   2
   8  11   0 1.18061 0.81528   4
   8  11   0 -2.2239 3.09554   3
  -8  11   0 -3.2061 7.49122   1
  -8  11   0 4.46559 8.54131   3
   9 -11   0 11.6683 3.21606   2
  -9 -11   0 8.09039 4.53179   4
  -9 -11   0 7.78190 5.47184   3
  -9 -11   0 10.4773 4.37502   2
   9  11   0 16.2550 4.41666   3
   9  11   0 -0.0113 6.27483   2
  -9  11   0 17.0146 5.54243   2
  -9  11   0 -0.0068 9.00357   3
  10 -11   0 -1.9044 2.14038   2
 -10 -11   0 0.71639 3.67659   2
 -10 -11   0 1.94835 4.87748   3
 -10  11   0 5.59817 9.32853   1
 -10  11   0 10.2565 12.9832   3
  10  11   0 -3.1795 6.00703   2
 -10  11   0 -12.274 3.78005   2
  10  11   0 -5.7352 2.60850   3
 -11 -11   0 1.97994 3.69269   2
  11 -11   0 5.87357 2.98421   2
 -11  11   0 7.99798 4.81231   2
  11  11   0 -0.4669 6.38201   2
 -11  11   0 -5.9872 7.35980   1
  11  11   0 -8.1334 3.54159   3
 -12 -11   0 -1.4473 3.54792   2
  12 -11   0 1.30614 2.01890   2
 -12  11   0 -0.8118 3.98667   2
  12  11   0 2.47957 5.82472   2
 -12  11   0 -0.6715 6.79548   1
 -13 -11   0 -1.2903 3.76167   2
  13 -11   0 -2.1098 1.72935   2
  13  11   0 -2.3769 5.09695   2
 -13  11   0 -3.5212 4.08350   2
 -13  11   0 -8.1005 6.52712   1
 -14 -11   0 -7.6193 3.46868   2
  14  11   0 4.47846 5.34374   2
 -14  11   0 4.78268 5.74223   1
   0 -12   0 22.1821 4.66645   2
   0 -12   0 31.6908 6.09402   3
   0  12   0 39.3605 6.51078   2
   0  12   0 21.9165 6.16773   3
   0  12   0 21.0348 4.68732   1
   1 -12   0 1.48861 3.52334   3
  -1 -12   0 -2.6809 4.97465   3
  -1 -12   0 -0.0776 2.27034   2
   1 -12   0 -0.3156 2.27228   2
  -1 -12   0 -2.3272 1.32591   4
   1  12   0 -0.6929 4.09539   2
  -1  12   0 1.76788 3.79660   2
   1  12   0 -0.1678 2.35516   1
   1  12   0 -2.3758 3.51385   3
  -1  12   0 -1.7165 2.56925   1
  -1  12   0 0.59626 3.95672   3
  -2 -12   0 60.5548 10.2129   3
  -2 -12   0 44.8792 8.86975   2
  -2 -12   0 54.6684 8.60454   4
   2  12   0 40.0016 9.50172   3
   2  12   0 65.2878 9.19246   1
  -3 -12   0 2.63078 1.72117   4
   3 -12   0 -2.0822 3.13532   3
  -3 -12   0 0.92640 2.18610   2
  -3 -12   0 -1.4443 4.80085   3
   3 -12   0 -3.8345 2.30059   2
  -3  12   0 -1.3003 3.63749   2
   3  12   0 -1.6536 4.25418   2
  -3  12   0 -3.4162 4.49969   1
   3  12   0 -3.6198 2.52258   1
  -3  12   0 -4.0830 5.14757   3
   3  12   0 -8.7803 2.96546   3
   4 -12   0 113.204 16.4453   2
   4 -12   0 117.999 17.1045   3
  -4 -12   0 80.3906 16.8437   2
  -4 -12   0 91.1623 17.5112   3
  -4 -12   0 80.7460 16.1398   4
   4  12   0 111.873 16.4703   1
   4  12   0 112.102 17.4454   2
   4  12   0 105.431 17.1076   3
  -5 -12   0 -1.6056 2.34160   2
   5 -12   0 3.64433 3.00600   3
   5 -12   0 -0.1366 2.44298   2
  -5 -12   0 -4.8820 5.08502   3
  -5 -12   0 0.81174 2.30345   4
  -5  12   0 0.70546 6.02365   3
   5  12   0 3.85441 3.58497   3
   5  12   0 3.21462 4.59559   2
  -5  12   0 5.72101 4.35841   2
  -5  12   0 -4.2135 5.91073   1
  -6 -12   0 0.11030 2.61321   2
   6 -12   0 -0.0215 2.31705   2
  -6 -12   0 5.95450 5.57162   3
  -6 -12   0 -0.1769 2.49768   4
   6 -12   0 -3.8662 2.21812   3
  -6  12   0 -3.2875 7.26878   1
   6  12   0 1.64626 3.44007   3
  -6  12   0 2.41739 6.27431   3
   6  12   0 0.10276 1.00559   4
  -6  12   0 1.58888 4.28152   2
   6  12   0 3.56106 5.11160   2
   7 -12   0 0.77241 2.40880   2
  -7 -12   0 3.43337 3.37969   4
   7 -12   0 -0.2262 2.08850   3
  -7 -12   0 1.43281 2.85413   2
  -7 -12   0 -1.4519 5.88381   3
   7  12   0 -1.8097 5.02438   2
   7  12   0 0.19290 3.32276   3
  -7  12   0 9.41809 6.67994   2
  -7  12   0 -4.0032 7.07801   3
   7  12   0 -0.0716 0.85733   4
  -7  12   0 5.80652 6.77359   1
  -8 -12   0 3.64698 3.06356   2
  -8 -12   0 2.97415 3.47639   4
   8 -12   0 2.00813 2.52203   2
  -8 -12   0 0.80641 5.55047   3
   8  12   0 3.25092 1.03116   4
   8  12   0 -0.9338 5.77660   2
  -8  12   0 8.02016 4.97789   2
  -8  12   0 2.74055 8.51822   3
  -8  12   0 -7.7235 6.59663   1
   8  12   0 0.23845 3.36905   3
  -9 -12   0 -4.0036 4.70423   3
  -9 -12   0 -0.7897 3.13670   2
   9 -12   0 0.68909 2.28714   2
   9  12   0 7.72215 6.12534   2
   9  12   0 -4.8118 2.67275   3
  -9  12   0 4.37916 8.69034   3
  -9  12   0 2.90285 7.16316   1
  -9  12   0 -0.0487 4.74316   2
  10 -12   0 3.59922 2.42389   2
 -10 -12   0 -4.2000 4.69570   3
 -10 -12   0 6.45092 3.77047   2
 -10  12   0 6.63866 4.90076   2
  10  12   0 -2.8878 2.59484   3
 -10  12   0 4.23082 7.28067   1
  10  12   0 2.58151 6.53177   2
 -10  12   0 11.0012 9.40525   3
 -11 -12   0 -0.4211 3.66646   2
  11 -12   0 1.21034 2.06457   2
 -11  12   0 8.55823 7.73030   1
  11  12   0 -1.2216 5.98982   2
 -11  12   0 -5.2562 4.17697   2
  12 -12   0 9.32540 3.03317   2
 -12 -12   0 22.0187 5.11940   2
 -12  12   0 12.1075 5.31190   2
 -12  12   0 10.4222 7.57097   1
  12  12   0 9.28098 6.38759   2
  13 -12   0 -2.6220 1.34498   2
 -13 -12   0 -3.4515 3.19378   2
 -13  12   0 -3.4455 5.73253   1
  13  12   0 -1.8325 4.96492   2
 -14 -12   0 5.08741 3.65169   2
 -14  12   0 5.37276 5.20990   1
  14  12   0 -2.4425 3.80057   2
   0 -13   0 -3.5372 2.28898   2
   0 -13   0 2.56228 4.01093   3
   0  13   0 4.28532 4.38061   2
   0  13   0 0.25786 4.20708   3
   0  13   0 0.53821 2.36934   1
  -1 -13   0 9.88031 3.07102   2
   1 -13   0 -1.4069 3.99757   3
   1 -13   0 1.74367 2.58591   2
  -1 -13   0 13.6875 4.71741   3
   1  13   0 15.8521 3.07439   1
   1  13   0 11.6871 4.47411   3
  -1  13   0 2.92116 3.14142   1
   1  13   0 33.4251 5.45789   2
  -1  13   0 7.22355 4.54876   2
  -1  13   0 -6.0719 4.39002   3
  -2 -13   0 -0.1107 2.31090   2
  -2 -13   0 -1.5084 2.45463   4
  -2 -13   0 -1.5787 4.68522   3
   2 -13   0 -1.2597 3.42748   2
   2 -13   0 0.21310 4.34515   3
  -2  13   0 -3.7842 4.90709   3
  -2  13   0 -4.9118 5.22340   1
   2  13   0 -0.0522 2.67245   1
   2  13   0 3.86089 4.27851   2
  -2  13   0 -0.0521 4.03812   2
   2  13   0 -2.5811 3.56458   3
  -3 -13   0 3.28635 1.79719   4
   3 -13   0 0.97635 2.46747   2
  -3 -13   0 0.58470 5.31525   3
  -3 -13   0 -1.1180 2.21217   2
  -3  13   0 3.23316 5.82180   3
   3  13   0 -0.2653 2.74727   1
   3  13   0 -0.6999 3.58591   3
  -3  13   0 -5.1259 3.72658   2
   3  13   0 0.76099 4.44722   2
  -3  13   0 3.36590 4.12894   1
   4 -13   0 -0.0923 2.43172   2
   4 -13   0 -0.8110 3.56689   3
  -4 -13   0 -3.3121 2.35653   2
  -4 -13   0 5.12020 5.26200   3
  -4 -13   0 2.36834 1.87575   4
  -4  13   0 -1.7995 5.98693   1
  -4  13   0 1.63367 4.13109   2
   4  13   0 -2.7013 4.54162   2
   4  13   0 1.80171 3.65786   3
   4  13   0 -1.7081 2.82271   1
  -4  13   0 0.65203 5.93488   3
  -5 -13   0 22.6472 7.20359   3
   5 -13   0 22.9806 5.42209   3
  -5 -13   0 28.3648 4.89940   2
  -5 -13   0 12.4374 4.58626   4
   5 -13   0 24.7987 4.90301   2
   5  13   0 19.9545 6.90896   2
   5  13   0 18.0218 5.53989   3
  -5  13   0 28.1580 13.9212   3
  -5  13   0 33.9138 6.53971   2
  -5  13   0 54.7490 7.43853   1
   6 -13   0 2.45901 2.17471   3
  -6 -13   0 3.16468 2.83833   2
  -6 -13   0 -0.9901 2.50494   4
   6 -13   0 -0.2042 2.53411   2
  -6 -13   0 3.70252 5.29872   3
   6  13   0 6.29501 5.23632   2
  -6  13   0 3.55379 6.34885   3
  -6  13   0 4.43918 6.62576   1
   6  13   0 1.32552 1.09724   4
   6  13   0 0.41398 3.56191   3
  -6  13   0 2.78303 4.68449   2
  -7 -13   0 45.3376 7.59295   2
   7 -13   0 41.4580 7.12621   2
  -7 -13   0 21.4504 6.97090   4
  -7 -13   0 41.2747 9.60345   3
   7  13   0 39.2025 7.95542   3
   7  13   0 38.6791 6.39268   4
  -7  13   0 40.3950 11.0314   3
  -7  13   0 61.2376 9.21127   2
   7  13   0 56.8333 9.14147   2
  -7  13   0 34.4891 9.28605   1
   8 -13   0 -0.7299 2.36400   2
  -8 -13   0 0.50869 5.18840   3
  -8 -13   0 -1.9655 2.88395   2
  -8 -13   0 -2.3017 1.27187   4
   8  13   0 0.08657 5.38179   2
  -8  13   0 -0.2457 7.05509   1
  -8  13   0 10.9002 8.04849   3
   8  13   0 -0.5280 0.45959   4
   8  13   0 3.17057 3.53933   3
  -8  13   0 3.19986 4.77151   2
  -9 -13   0 17.8276 4.60274   2
   9 -13   0 15.0341 3.67448   2
  -9 -13   0 12.0211 6.27327   3
  -9  13   0 35.6024 10.4360   3
  -9  13   0 21.4770 7.63161   1
   9  13   0 10.2072 6.96746   2
   9  13   0 3.84906 5.23597   3
  -9  13   0 20.1205 6.15912   2
 -10 -13   0 -0.4857 3.52744   2
  10 -13   0 -1.7402 2.13025   2
 -10  13   0 -4.2232 6.57747   1
  10  13   0 0.33730 5.96332   2
  11 -13   0 45.6468 7.72343   2
 -11 -13   0 49.1637 8.85455   2
  11  13   0 42.9711 10.4555   2
 -11  13   0 73.8092 10.3105   2
 -11  13   0 11.3181 9.77836   1
  12 -13   0 -3.0162 1.37804   2
 -12 -13   0 0.37081 3.53955   2
 -12  13   0 -5.9624 5.63166   1
 -12  13   0 3.07786 3.78075   2
  12  13   0 1.82354 5.29880   2
 -13 -13   0 5.34245 3.65790   2
  13  13   0 -8.2236 5.73102   2
 -13  13   0 -0.7189 5.19135   1
   0 -14   0 15.4081 5.27830   3
   0  14   0 11.3090 5.36182   3
   0  14   0 20.0730 3.99792   1
   1 -14   0 0.35830 2.33537   2
  -1 -14   0 -1.1615 2.49546   2
   1 -14   0 0.59367 3.68512   3
  -1  14   0 -1.4676 2.90680   1
   1  14   0 0.88249 4.01518   3
  -1  14   0 0.35998 4.57417   2
  -1  14   0 -3.0391 4.52224   3
   1  14   0 -6.7640 4.59075   2
   1  14   0 0.49669 2.74017   1
   2 -14   0 1.71424 2.51868   2
  -2 -14   0 -0.5350 4.67115   3
   2 -14   0 3.14780 4.03708   3
  -2 -14   0 1.72215 2.44857   2
  -2  14   0 1.01621 4.39498   2
   2  14   0 8.75478 4.82977   2
   2  14   0 0.51731 3.85571   3
  -2  14   0 -0.6034 3.46325   1
   2  14   0 2.16612 3.21079   1
  -2  14   0 -4.6969 4.79907   3
   3 -14   0 -4.1441 3.38656   3
  -3 -14   0 -1.4754 5.17764   3
  -3 -14   0 2.69981 2.35927   2
   3 -14   0 -2.6409 2.54288   2
  -3  14   0 -2.8374 4.14909   2
   3  14   0 0.84169 2.90366   1
   3  14   0 1.95614 3.84308   3
  -3  14   0 1.76254 5.62903   3
   3  14   0 -1.6584 4.68331   2
  -3  14   0 1.38075 4.28011   1
  -4 -14   0 8.65334 2.83569   2
   4 -14   0 2.73585 2.76179   2
  -4 -14   0 3.27434 5.73866   3
   4 -14   0 -0.3183 3.20242   3
   4  14   0 -1.1011 3.69287   3
   4  14   0 3.01491 4.83126   2
  -4  14   0 -6.2269 6.11918   3
   4  14   0 3.53430 3.00321   1
  -4  14   0 6.16478 5.01680   1
   5 -14   0 -1.7833 2.46588   3
  -5 -14   0 -0.4685 2.59512   2
  -5 -14   0 0.36438 5.10007   3
   5 -14   0 -0.6857 2.52909   2
  -5  14   0 9.85808 6.47744   3
  -5  14   0 9.20715 5.62200   1
   5  14   0 -1.9881 4.87332   2
   5  14   0 0.57568 3.23734   3
  -5  14   0 -3.0685 4.63159   2
  -6 -14   0 19.7850 3.81957   2
   6 -14   0 6.74259 3.18813   2
  -6 -14   0 26.8146 6.63324   3
   6 -14   0 1.88690 2.78465   3
  -6 -14   0 2.03324 2.12039   4
   6  14   0 30.9873 6.09097   2
  -6  14   0 6.35738 5.27166   2
  -6  14   0 9.03994 6.89529   1
   6  14   0 11.5730 1.93077   4
  -6  14   0 14.0117 7.21868   3
   6  14   0 12.1581 4.91886   3
  -7 -14   0 0.10882 3.03214   2
   7 -14   0 2.93334 2.52263   2
  -7 -14   0 0.07178 5.12029   3
  -7  14   0 -0.7504 6.12339   1
  -7  14   0 3.99988 7.13311   3
   7  14   0 3.77225 5.37485   2
  -7  14   0 7.59753 5.26898   2
   7  14   0 -0.3282 0.83200   4
   7  14   0 -0.2869 3.22517   3
  -8 -14   0 -2.2862 4.66728   3
  -8 -14   0 1.67617 2.94271   2
   8 -14   0 3.06804 2.36220   2
   8  14   0 -0.1194 0.43552   4
  -8  14   0 -3.3326 5.19561   2
  -8  14   0 13.4583 8.31846   3
  -8  14   0 18.9022 6.72554   1
   8  14   0 -4.5588 5.26419   2
   8  14   0 4.83006 3.91698   3
  -9 -14   0 0.88252 3.71504   2
   9  14   0 3.75385 5.98421   2
  -9  14   0 4.25664 5.18033   2
  -9  14   0 1.20342 6.57978   1
  10 -14   0 14.6914 3.57357   2
 -10 -14   0 19.6322 5.27353   2
  10  14   0 14.5691 7.44580   2
 -10  14   0 15.8517 6.04074   2
 -10  14   0 13.7310 6.77531   1
  11 -14   0 3.15287 1.88409   2
 -11 -14   0 -0.7791 3.46602   2
 -11  14   0 -7.5516 3.72769   2
 -11  14   0 3.14683 6.06127   1
  11  14   0 5.27959 5.87657   2
  12 -14   0 1.71000 1.30791   2
 -12 -14   0 -2.8874 3.49707   2
 -12  14   0 -0.5370 5.31943   1
  12  14   0 -4.4549 5.04181   2
 -13 -14   0 -0.7261 3.23177   2
 -13  14   0 -5.1285 4.18614   1
  13  14   0 5.50981 4.65308   2
   0 -15   0 -0.5378 4.35007   3
   0 -15   0 0.39930 2.72398   2
   0  15   0 0.72925 2.78290   1
   0  15   0 3.19231 4.56703   3
   0  15   0 1.40695 4.99225   2
  -1 -15   0 3.08440 2.77999   2
  -1 -15   0 5.78747 4.49390   3
   1 -15   0 6.54467 2.93166   2
   1 -15   0 1.65442 3.75979   3
  -1  15   0 3.61014 2.94169   1
   1  15   0 8.03469 3.26135   1
   1  15   0 8.27949 5.13429   3
   1  15   0 9.12592 5.29836   2
  -1  15   0 -1.8302 5.39177   3
  -1  15   0 3.45249 5.13698   2
   2 -15   0 -3.6027 3.55537   3
  -2 -15   0 -0.8147 2.41240   2
   2 -15   0 3.76503 2.54065   2
   2  15   0 0.22880 3.86824   3
  -2  15   0 0.96815 3.03691   1
  -2  15   0 -2.7660 5.41824   3
   2  15   0 -2.8741 3.01585   1
  -2  15   0 2.61572 4.88175   2
   2  15   0 1.98018 4.61842   2
  -3 -15   0 0.93472 2.43453   2
   3 -15   0 -2.1081 3.75889   3
   3 -15   0 2.76912 2.51169   2
  -3 -15   0 0.17316 4.49657   3
  -3  15   0 8.23898 6.33858   3
   3  15   0 1.12950 3.09003   1
  -3  15   0 1.30481 3.69195   1
   3  15   0 -3.0248 4.87036   2
  -3  15   0 -4.8470 4.31482   2
   3  15   0 6.19772 4.27053   3
   4 -15   0 -0.0378 2.83704   3
   4 -15   0 -0.0335 2.67553   2
  -4 -15   0 0.46009 2.58682   2
  -4 -15   0 8.97735 6.59098   3
  -4  15   0 0.01763 4.80710   2
   4  15   0 -0.8878 3.70865   3
   4  15   0 3.11257 5.03295   2
   4  15   0 -0.8434 2.80329   1
  -4  15   0 2.88601 6.43365   3
  -4  15   0 0.68458 4.28464   1
  -5 -15   0 -0.7320 4.91956   3
   5 -15   0 -1.0908 3.52561   3
   5 -15   0 -0.6945 2.47594   2
  -5 -15   0 0.95412 2.52641   2
  -5  15   0 -0.1887 5.77335   3
  -5  15   0 2.93293 4.72504   2
  -5  15   0 4.27209 5.14272   1
   5  15   0 2.74107 5.17395   2
   5  15   0 1.75692 3.71258   3
  -6 -15   0 -0.9756 2.78215   2
   6 -15   0 4.25535 2.61206   2
  -6 -15   0 -4.3131 4.70174   3
   6  15   0 -0.1293 3.95898   3
  -6  15   0 -0.1508 5.48396   1
   6  15   0 6.75323 5.45687   2
  -6  15   0 -3.3770 5.96613   3
  -6  15   0 -6.3723 4.78953   2
   6  15   0 -2.0628 0.95482   4
   7 -15   0 6.18870 2.60602   2
  -7 -15   0 -11.241 3.94088   3
  -7 -15   0 4.16615 2.98715   2
   7  15   0 2.75405 5.54433   2
   7  15   0 2.23444 1.01488   4
   7  15   0 2.76146 4.25699   3
  -7  15   0 0.11742 5.66790   1
  -7  15   0 3.68637 5.42095   2
  -7  15   0 2.93613 6.31025   3
   8 -15   0 -1.2640 2.43195   2
  -8 -15   0 -6.3793 4.70861   3
  -8 -15   0 -0.2007 2.89251   2
   8  15   0 1.85878 6.04271   2
   8  15   0 13.8329 6.34093   3
   8  15   0 -2.1061 0.79465   4
  -8  15   0 3.72478 5.88064   1
  -8  15   0 -6.1816 4.84614   2
   9 -15   0 -1.3720 2.09382   2
  -9 -15   0 -1.0309 3.26575   2
  -9  15   0 -2.6280 5.05341   1
   9  15   0 4.04611 5.94380   2
  -9  15   0 -3.6539 4.93748   2
  10 -15   0 -1.0852 1.78241   2
 -10 -15   0 3.15984 3.56681   2
 -10  15   0 -3.7391 4.24220   2
 -10  15   0 -1.6511 5.17097   1
  10  15   0 -6.7978 5.37637   2
  11 -15   0 3.42327 1.71570   2
 -11 -15   0 3.20412 3.55013   2
 -11  15   0 3.46090 4.62085   2
  11  15   0 -2.2385 5.88155   2
 -11  15   0 -0.1482 5.06586   1
 -12 -15   0 1.49084 3.36773   2
 -12  15   0 -4.3533 4.45190   1
  12  15   0 -0.3762 5.02433   2
   0 -16   0 69.0784 9.97504   2
   0 -16   0 41.4957 10.8246   3
   0  16   0 60.6165 10.0837   1
   0  16   0 70.7051 11.0644   2
   0  16   0 40.4463 10.7317   3
  -1 -16   0 0.79744 3.85205   3
  -1 -16   0 -0.8791 2.45623   2
   1 -16   0 -1.5242 2.59335   2
   1 -16   0 -2.9553 3.89036   3
  -1  16   0 -5.4852 4.96332   3
   1  16   0 2.96974 4.58926   3
   1  16   0 -0.0336 4.96130   2
   1  16   0 0.86938 3.22163   1
  -1  16   0 -3.2368 2.59499   1
  -1  16   0 -1.3110 5.12051   2
   2 -16   0 -5.8577 3.36054   3
   2 -16   0 1.13699 2.71942   2
  -2 -16   0 2.43758 2.67173   2
  -2 -16   0 10.1130 4.71426   3
  -2  16   0 -3.4631 5.77648   3
   2  16   0 3.19474 3.27561   1
   2  16   0 12.2495 4.92197   3
   2  16   0 -2.3788 4.81552   2
  -2  16   0 -0.3374 3.18290   1
  -2  16   0 4.69553 5.38631   2
   3 -16   0 -3.0821 3.12399   3
   3 -16   0 -0.3197 2.40452   2
  -3 -16   0 -2.1198 2.21049   2
  -3 -16   0 -3.4541 4.46701   3
   3  16   0 -7.0874 3.83022   3
   3  16   0 -2.4949 2.67929   1
  -3  16   0 -8.0251 5.18666   3
  -3  16   0 0.50077 3.47624   1
  -3  16   0 3.33291 4.82308   2
   3  16   0 0.20811 4.90079   2
  -4 -16   0 3.29740 4.86436   3
   4 -16   0 2.04197 2.49192   2
  -4 -16   0 4.52198 2.69559   2
  -4  16   0 -0.5694 5.10092   2
  -4  16   0 1.09060 6.21704   3
   4  16   0 -1.7932 4.89756   2
  -4  16   0 5.70582 3.79191   1
   4  16   0 2.47935 4.05766   3
   4  16   0 2.52963 2.90794   1
   5 -16   0 -2.4003 2.25342   2
  -5 -16   0 3.45746 4.44969   3
  -5 -16   0 -0.0289 2.36132   2
  -5  16   0 2.94385 5.35803   3
  -5  16   0 -9.1567 3.86045   1
   5  16   0 1.26909 5.20588   2
   5  16   0 -0.5974 0.98098   4
   5  16   0 -5.2548 3.30248   3
  -5  16   0 4.24844 4.99862   2
  -6 -16   0 4.10331 2.98895   2
  -6 -16   0 -2.9587 4.30951   3
   6 -16   0 -0.4166 2.34973   2
  -6  16   0 0.74876 5.53271   3
  -6  16   0 1.08001 4.87124   1
  -6  16   0 -9.3810 4.72437   2
   6  16   0 0.79242 1.01832   4
   6  16   0 0.67739 3.72123   3
   6  16   0 7.61499 4.91823   2
   7 -16   0 -0.1450 3.64945   2
  -7 -16   0 -2.1689 4.29092   3
  -7 -16   0 -0.5135 2.89573   2
   7  16   0 1.05327 0.68433   4
   7  16   0 -2.1900 5.19225   2
  -7  16   0 8.45245 5.25712   2
  -7  16   0 4.23784 4.91601   1
  -8 -16   0 -0.3054 2.91637   2
   8 -16   0 2.68793 2.35964   2
  -8  16   0 6.36610 4.95283   2
  -8  16   0 11.1697 5.60712   1
   8  16   0 4.42536 6.18013   2
  -9 -16   0 -1.8528 3.30671   2
   9 -16   0 0.57806 1.89812   2
   9  16   0 4.51070 5.99416   2
  -9  16   0 7.38607 5.49563   1
  -9  16   0 -9.1754 3.90750   2
  10 -16   0 0.26986 1.44166   2
 -10 -16   0 -2.4539 3.00484   2
 -10  16   0 -7.5334 3.76828   2
  10  16   0 -2.7075 5.42428   2
 -10  16   0 2.95110 5.18920   1
 -11 -16   0 -0.6487 3.35577   2
 -11  16   0 0.42021 5.81211   1
  11  16   0 3.21673 5.40982   2
 -12 -16   0 -1.4520 2.93244   2
 -12  16   0 -1.2420 3.70938   1
  12  16   0 -7.1817 4.10022   2
   0 -17   0 10.2125 4.20107   3
   0 -17   0 -3.8433 2.41477   2
   0  17   0 -1.6200 4.74282   3
   0  17   0 3.80573 5.26787   2
   0  17   0 0.56489 2.87857   1
   1 -17   0 -0.6576 2.57342   2
   1 -17   0 7.27824 8.17500   3
  -1 -17   0 -3.8683 4.28844   3
  -1 -17   0 5.46749 2.76441   2
  -1  17   0 0.14384 5.39212   2
   1  17   0 8.58866 5.30817   3
   1  17   0 -0.3176 3.13268   1
  -1  17   0 1.14979 2.95817   1
  -1  17   0 0.72002 5.21329   3
   1  17   0 4.72690 4.85355   2
  -2 -17   0 -3.8968 2.22568   2
   2 -17   0 0.82282 2.48560   2
   2 -17   0 -3.3119 4.11305   3
  -2 -17   0 -6.0258 3.75301   3
  -2  17   0 1.73146 2.75238   1
   2  17   0 -0.2756 4.24827   3
   2  17   0 -2.1659 4.57680   2
  -2  17   0 3.17805 5.58113   3
   2  17   0 2.34972 3.05644   1
  -2  17   0 4.06890 5.41019   2
   3 -17   0 1.05140 2.56501   2
  -3 -17   0 1.68672 2.55664   2
  -3 -17   0 -2.9059 3.77752   3
   3  17   0 2.84958 3.10954   1
  -3  17   0 2.82302 5.64444   2
  -3  17   0 3.68941 5.37985   3
   3  17   0 0.30480 4.13898   3
   3  17   0 -4.3352 4.60112   2
  -3  17   0 -0.6930 2.57834   1
  -4 -17   0 4.83725 4.00599   3
  -4 -17   0 -0.1327 2.59397   2
   4 -17   0 0.00152 2.31621   2
   4  17   0 0.66546 5.13256   2
  -4  17   0 6.73444 6.15691   3
   4  17   0 -0.5505 2.46772   1
  -4  17   0 8.44437 5.64571   2
  -4  17   0 -1.5108 3.23391   1
   4  17   0 -4.9112 3.32761   3
   5 -17   0 7.33179 2.54997   2
  -5 -17   0 3.90555 2.90821   2
  -5 -17   0 3.28942 4.79565   3
   5  17   0 10.4528 4.37703   3
  -5  17   0 2.28128 3.79908   1
  -5  17   0 5.69060 5.74307   3
   5  17   0 0.85200 1.18167   4
   5  17   0 5.95467 5.27846   2
  -5  17   0 2.58432 5.28823   2
  -6 -17   0 -0.9260 2.64930   2
   6 -17   0 -2.7847 1.97556   2
  -6  17   0 -2.5643 5.11374   2
   6  17   0 3.34936 5.27592   2
   6  17   0 -0.5727 0.89828   4
  -6  17   0 -1.0622 3.77539   1
   7 -17   0 -0.0163 2.05920   2
  -7 -17   0 -0.7792 2.72098   2
  -7  17   0 -0.2034 4.45661   1
   7  17   0 0.07287 0.57305   4
   7  17   0 14.6169 5.20883   2
  -7  17   0 -0.6876 5.02190   2
   8 -17   0 3.36336 1.99563   2
  -8 -17   0 -3.4200 3.13120   2
   8  17   0 1.00951 5.91532   2
  -8  17   0 4.54030 4.76593   2
  -8  17   0 -0.6052 4.30176   1
  -9 -17   0 3.65070 3.40280   2
   9 -17   0 2.69561 1.64472   2
  -9  17   0 0.28466 4.50618   1
   9  17   0 -0.2129 5.45093   2
  -9  17   0 8.00247 4.39732   2
 -10 -17   0 -3.0966 2.98787   2
  10 -17   0 -1.2660 1.25516   2
 -10  17   0 2.52220 4.10370   1
  10  17   0 2.61029 5.53093   2
 -11 -17   0 -2.4373 2.78166   2
 -11  17   0 1.80431 3.67208   1
  11  17   0 2.30178 5.11088   2
   0 -18   0 15.5184 3.98952   2
   0  18   0 23.9840 6.49155   2
   0  18   0 17.3735 6.58288   3
   0  18   0 14.4519 4.41121   1
  -1 -18   0 -9.0736 4.34105   3
  -1 -18   0 1.35586 2.45132   2
   1 -18   0 0.68550 2.52486   2
  -1  18   0 -2.2772 2.79098   1
   1  18   0 -1.0678 4.28962   2
   1  18   0 -1.6240 4.50526   3
  -1  18   0 -1.8110 5.43283   2
   1  18   0 1.32806 3.11990   1
  -1  18   0 0.07280 4.90043   3
  -2 -18   0 2.65298 2.53018   2
   2 -18   0 1.73702 2.48549   2
  -2 -18   0 4.76573 4.59809   3
  -2  18   0 2.34901 5.67937   2
  -2  18   0 -4.0588 5.65055   3
  -2  18   0 -4.4422 2.66876   1
   2  18   0 2.74559 3.06050   1
   2  18   0 2.75967 4.13896   3
   2  18   0 -0.8726 5.20217   2
  -3 -18   0 -6.5788 8.15939   3
   3 -18   0 2.39076 2.55795   2
  -3 -18   0 -0.5142 3.76341   2
  -3  18   0 4.75560 5.56678   2
   3  18   0 1.39497 4.90416   3
  -3  18   0 1.72838 2.95975   1
  -3  18   0 21.9841 8.32256   3
   3  18   0 -3.1012 4.64473   2
   3  18   0 -3.9816 2.61640   1
  -4 -18   0 -1.7307 3.97428   3
  -4 -18   0 0.69638 2.56055   2
   4 -18   0 3.80665 2.51833   2
  -4  18   0 1.96750 2.90414   1
  -4  18   0 2.67798 5.69778   2
   4  18   0 9.87517 5.19538   2
   5 -18   0 1.59680 2.35186   2
  -5 -18   0 2.58499 2.70769   2
  -5  18   0 -2.7802 3.17459   1
   5  18   0 0.60338 1.05816   4
   5  18   0 -5.2334 4.55011   2
  -5  18   0 -4.5477 5.58277   2
   6 -18   0 -0.6552 2.03268   2
  -6 -18   0 4.22145 3.19943   2
   6  18   0 1.78200 0.96851   4
   6  18   0 1.03205 4.91909   2
  -6  18   0 3.99760 3.75417   1
  -6  18   0 -4.8639 4.94625   2
   7 -18   0 4.09983 1.98690   2
  -7 -18   0 -5.4431 2.39675   2
  -7  18   0 0.19141 3.62220   1
  -7  18   0 -2.0425 4.49549   2
   7  18   0 -2.6703 5.28313   2
  -8 -18   0 3.37881 3.38283   2
   8 -18   0 1.02876 1.66106   2
  -8  18   0 -0.4251 3.64043   1
  -8  18   0 7.30163 4.89092   2
   8  18   0 3.87424 5.65243   2
  -9 -18   0 -5.0867 2.89249   2
   9 -18   0 1.34183 1.18378   2
   9  18   0 -2.5843 5.22740   2
  -9  18   0 4.51323 3.39300   1
  -9  18   0 -6.2391 5.60201   2
 -10 -18   0 0.94197 3.08343   2
  10  18   0 5.14010 5.65063   2
 -10  18   0 3.30925 3.39942   1
   0 -19   0 -0.9832 2.26970   2
   0  19   0 -4.2875 2.97897   1
   0  19   0 -2.1020 4.09222   2
  -1 -19   0 -2.1859 2.21014   2
   1 -19   0 2.52644 2.49694   2
   1  19   0 -3.6687 4.39581   2
  -1  19   0 8.59534 3.29823   1
   1  19   0 3.36741 3.12875   1
  -1  19   0 0.46369 5.02571   2
   2 -19   0 1.11008 2.32645   2
  -2 -19   0 0.29534 2.35520   2
  -2  19   0 7.21642 6.36690   2
   2  19   0 -7.2524 4.42261   2
   2  19   0 1.21293 2.89392   1
  -2  19   0 1.21490 2.85395   1
   3 -19   0 -0.9786 2.11662   2
  -3 -19   0 0.92817 2.61712   2
   3  19   0 7.12511 5.45309   2
  -3  19   0 -1.5382 2.75473   1
   3  19   0 -2.2493 2.51011   1
  -3  19   0 3.46566 5.81173   2
   4 -19   0 1.45099 2.11663   2
  -4 -19   0 -1.3499 2.65774   2
   4  19   0 0.32112 1.02599   4
   4  19   0 1.14684 4.73458   2
  -4  19   0 -1.2919 2.71836   1
  -4  19   0 -7.4022 5.61029   2
   5 -19   0 2.39198 2.10664   2
  -5 -19   0 0.17505 2.75497   2
  -5  19   0 1.28060 2.71992   1
  -5  19   0 -6.6299 5.35345   2
   5  19   0 -0.6371 5.01609   2
   5  19   0 -0.5079 0.87573   4
   6 -19   0 1.92737 1.84233   2
  -6 -19   0 3.67179 3.06240   2
   6  19   0 4.14627 4.10199   2
  -6  19   0 3.99749 4.87862   2
  -6  19   0 -1.7426 2.72614   1
  -7 -19   0 -1.3110 2.36112   2
   7 -19   0 -1.4716 1.44754   2
  -7  19   0 4.53685 5.46555   2
  -7  19   0 6.95490 3.36689   1
   7  19   0 2.38634 4.71265   2
  -8 -19   0 1.25986 2.88457   2
   8 -19   0 -2.0410 1.03575   2
  -8  19   0 3.29650 3.19685   1
   8  19   0 1.00611 5.27173   2
  -8  19   0 -13.596 4.58991   2
  -9 -19   0 -1.4518 2.71901   2
  -9  19   0 -3.2751 2.77214   1
   9  19   0 4.74048 4.90219   2
   0 -20   0 8.61757 2.70640   2
   0  20   0 11.9230 3.89253   1
   0  20   0 1.74899 4.61475   2
  -1 -20   0 -0.0499 2.28455   2
   1 -20   0 1.18259 2.01777   2
  -1  20   0 -3.2875 4.63175   2
   1  20   0 -2.7313 2.68656   1
  -1  20   0 -3.1056 2.88942   1
   1  20   0 0.12479 4.97065   2
   2 -20   0 0.50030 2.03337   2
  -2 -20   0 -0.9795 2.33164   2
  -2  20   0 0.13809 4.67736   2
   2  20   0 2.17104 2.83309   1
   2  20   0 -6.8065 4.50508   2
  -2  20   0 0.03038 3.08771   1
  -3 -20   0 3.94738 2.61999   2
   3 -20   0 0.21080 1.87231   2
  -3  20   0 1.60605 2.72174   1
  -3  20   0 4.26839 5.92543   2
   3  20   0 -0.9174 4.62027   2
  -4 -20   0 -2.8357 2.43616   2
   4 -20   0 -0.8047 1.63757   2
  -4  20   0 -1.2840 2.49751   1
  -4  20   0 -6.6698 5.56342   2
   4  20   0 3.11305 4.85125   2
  -5 -20   0 1.85808 2.63153   2
   5 -20   0 0.30737 1.51452   2
  -5  20   0 -1.4983 5.36072   2
   5  20   0 1.69628 0.98022   4
  -5  20   0 2.33404 2.65429   1
   5  20   0 4.00816 4.54575   2
  -6 -20   0 0.29553 2.61575   2
   6 -20   0 -0.0134 1.25556   2
  -6  20   0 9.02641 5.53971   2
  -6  20   0 1.00199 2.45335   1
   6  20   0 3.65600 3.40433   2
  -7 -20   0 -2.6753 3.04446   2
   7 -20   0 1.50235 1.04614   2
  -7  20   0 2.50168 5.25216   2
   7  20   0 -5.9073 4.91347   2
  -7  20   0 4.06760 2.66388   1
  -8 -20   0 2.07109 2.81227   2
   8  20   0 11.6460 5.18031   2
  -8  20   0 -3.5237 2.12942   1
   0 -21   0 -2.1400 1.95958   2
   0  21   0 -0.7982 2.79059   1
   0  21   0 1.05810 4.87186   2
   1 -21   0 -0.8271 1.98996   2
  -1 -21   0 -1.1925 2.11923   2
   1  21   0 7.79037 5.01040   2
  -1  21   0 2.06805 3.79678   2
  -1  21   0 -0.7830 2.73844   1
   1  21   0 0.17675 2.61175   1
  -2 -21   0 0.02569 2.17199   2
   2 -21   0 0.52391 1.49909   2
   2  21   0 -8.1496 4.28661   2
   2  21   0 2.65363 2.32266   1
  -2  21   0 0.42064 3.94448   2
  -2  21   0 -3.2548 2.88437   1
   3 -21   0 -0.8984 1.47597   2
  -3 -21   0 1.69156 2.46205   2
   3  21   0 -0.0379 0.95114   4
  -3  21   0 -1.0319 2.66229   1
   3  21   0 0.81534 4.93946   2
  -3  21   0 -2.6509 4.53193   2
  -4 -21   0 -0.8265 2.51228   2
   4 -21   0 1.08510 1.39099   2
  -4  21   0 -4.7004 2.28278   1
   4  21   0 2.23863 4.18289   2
   4  21   0 -0.4068 0.93285   4
  -4  21   0 -3.7413 4.90121   2
  -5 -21   0 -1.0323 2.30143   2
   5 -21   0 0.50366 1.04762   2
  -5  21   0 2.25626 2.86802   1
   5  21   0 3.22993 3.36412   2
  -5  21   0 -1.9804 4.59472   2
  -6 -21   0 1.49462 2.42025   2
  -6  21   0 1.59041 2.28650   1
   6  21   0 1.95929 2.61272   2
  -6  21   0 -7.2499 5.15116   2
  -7 -21   0 0.04219 2.43929   2
  -7  21   0 0.73888 2.30465   1
   7  21   0 2.23069 4.75055   2
   0 -22   0 17.0101 3.20284   2
   0  22   0 5.79330 3.35774   1
   0  22   0 17.5881 5.55938   2
   1 -22   0 -2.4090 2.47542   2
  -1 -22   0 -3.3636 1.78944   2
   1  22   0 6.67507 4.82453   2
  -1  22   0 7.30191 5.02091   2
   1  22   0 -1.4321 2.10376   1
  -1  22   0 -1.9575 2.41521   1
   2 -22   0 -0.8216 1.59014   2
  -2  22   0 -5.0876 3.41858   2
  -2  22   0 1.01052 2.74710   1
   2  22   0 -6.7394 4.40453   2
  -3 -22   0 0.57492 2.13174   2
   3 -22   0 -0.9140 1.31394   2
   3  22   0 -0.8496 4.13410   2
  -3  22   0 1.03084 2.70444   1
  -3  22   0 -2.3650 3.27668   2
   3  22   0 -1.9665 0.84437   4
  -4 -22   0 3.63735 2.42654   2
   4 -22   0 4.76821 1.56452   2
   4  22   0 2.49282 3.77796   2
  -4  22   0 -2.2310 3.89508   2
  -4  22   0 1.89931 2.79132   1
  -5 -22   0 1.30561 2.27404   2
   5 -22   0 -4.6691 1.71484   2
  -5  22   0 -0.3482 5.02127   2
  -5  22   0 0.12492 2.37496   1
   5  22   0 0.27073 2.49006   2
   0 -23   0 -1.4583 1.39748   2
   0  23   0 2.41071 2.22982   1
   0  23   0 -1.4576 4.44179   2
  -1 -23   0 4.32271 1.90540   2
   1 -23   0 0.29708 1.50685   2
  -1  23   0 3.07131 2.42932   1
  -1  23   0 -8.8849 4.55206   2
   1  23   0 1.37233 4.25256   2
   2 -23   0 -0.2044 1.25166   2
  -2 -23   0 -0.0143 1.74881   2
  -2  23   0 2.26909 4.93076   2
   2  23   0 5.65261 4.23099   2
  -2  23   0 0.95062 2.27599   1
 -16   0   1 -2.3371 3.64431   2
  16   0  -1 -6.6060 3.04200   2
 -15   0   1 -2.0844 3.17355   2
  15   0  -1 -2.7837 3.63149   2
 -14   0   1 2.21257 3.56802   2
  14   0  -1 -5.5556 3.87952   2
 -13   0   1 4.57822 3.55393   2
  13   0  -1 -1.2126 4.18093   2
 -13   0   1 0.56800 7.06504   3
 -12   0   1 5.13881 7.87138   3
  12   0  -1 8.75176 4.27529   3
  12   0  -1 17.6278 5.31379   2
 -12   0   1 15.1055 4.34491   2
  11   0  -1 -0.4043 4.29773   2
 -11   0   1 0.36215 3.33631   2
  11   0  -1 -2.5731 2.69782   3
 -11   0   1 4.69154 6.64459   3
 -10   0   1 -5.0320 5.91033   3
  10   0  -1 1.18836 3.98500   2
 -10   0   1 -0.3274 2.70995   2
  10   0  -1 1.43795 2.77402   3
  -9   0   1 3.70826 2.48702   2
   9   0  -1 2.94510 2.62250   3
   9   0  -1 -0.1414 3.59352   2
  -9   0   1 -1.0980 5.57470   3
   8   0  -1 86.0270 14.3521   3
   7   0  -1 -0.2202 0.32529   4
   7   0  -1 0.11444 2.93612   2
  -7   0   1 -2.7166 4.57960   3
   7   0  -1 -0.1174 2.22672   3
  -7   0   1 0.40596 2.10857   2
   5   0  -1 1.41085 2.28230   3
  -5   0   1 0.29677 2.01138   3
  -5   0   1 -0.8109 3.95438   3
   5   0  -1 -0.0192 2.85499   2
  -5   0   1 -0.7903 1.86984   4
  -5   0   1 -0.9378 1.46141   2
   5   0  -1 0.10754 0.31192   4
  -4   0   1 1705.29 296.179   3
  -4   0   1 2102.81 296.036   4
   4   0  -1 1887.48 296.145   3
  -4   0   1 1937.11 296.306   3
  -3   0   1 0.65357 1.13769   4
  -3   0   1 1.53621 1.64549   3
   3   0  -1 -1.5852 1.73423   3
  -3   0   1 4.06669 3.40517   3
   3   0  -1 2.24869 2.68308   3
   3   0  -1 -0.6866 2.14990   2
   2   0  -1 2.39758 2.57655   3
  -2   0   1 4.78490 1.69234   3
   2   0  -1 2.44362 1.56337   3
   1   0  -1 0.34664 0.68096   3
  -1   0   1 0.64602 1.08031   3
   1   0   1 -0.1066 0.56293   3
  -1   0  -1 -0.9567 0.93552   3
  -3   0  -1 -0.7857 3.03599   3
   3   0   1 0.89197 1.67466   3
   3   0   1 0.09902 1.97707   2
  -3   0  -1 -1.5212 1.42868   3
   3   0   1 0.19177 2.66855   3
  -3   0  -1 0.95546 1.00525   4
  -5   0  -1 -0.1507 4.28608   3
   5   0   1 1.35335 2.76273   2
  -5   0  -1 -0.8661 1.53237   4
   5   0   1 -0.5841 2.13848   3
  -5   0  -1 0.62274 3.61355   3
  -5   0  -1 -1.8852 1.65528   2
   7   0   1 2.01709 2.91150   2
   7   0   1 -2.7854 2.05496   3
  -7   0  -1 -2.6844 4.49112   3
  -7   0  -1 -1.2782 1.77490   2
  -7   0  -1 -3.7174 2.77839   4
  -9   0  -1 -3.7831 2.22250   2
   9   0   1 -6.7404 3.33269   2
  -9   0  -1 4.33719 5.59515   3
   9   0   1 0.15780 2.46670   3
  10   0   1 -2.9558 3.68760   2
 -10   0  -1 -4.1298 6.01316   3
 -10   0  -1 -4.8712 2.61565   2
  10   0   1 3.08301 2.76920   3
 -11   0  -1 0.05727 2.94459   2
  11   0   1 -3.6553 4.00253   2
  11   0   1 -1.0352 2.51867   3
 -11   0  -1 0.79704 6.20959   3
  12   0   1 124.347 21.3285   3
  12   0   1 138.884 22.1405   2
 -12   0  -1 139.125 23.7403   3
 -13   0  -1 -0.2296 3.35783   2
 -13   0  -1 -0.1740 6.57960   3
  13   0   1 1.61032 4.10573   2
  14   0   1 2.60520 4.13357   2
 -14   0  -1 -3.2860 3.13867   2
 -15   0  -1 1.01549 3.61210   2
  15   0   1 1.96629 3.65221   2
  16   0   1 -0.1140 2.92260   2
 -16   0  -1 2.37075 3.58755   2
 -16  -1   1 3.53920 3.63406   2
  16  -1  -1 0.99784 2.64704   2
 -16   1   1 -1.3032 3.65961   2
  16   1  -1 -2.3043 3.38452   2
  15  -1  -1 -1.5187 3.78456   2
 -15  -1   1 1.29998 3.48253   2
 -15   1   1 0.93638 3.25082   2
  15   1  -1 2.81362 3.90396   2
 -14  -1   1 0.03249 3.47675   2
  14  -1  -1 1.03390 4.01858   2
  14   1  -1 1.30438 4.23266   2
 -14   1   1 4.03094 3.36337   2
 -13  -1   1 -0.5729 3.48735   2
  13  -1  -1 1.22572 3.99567   2
 -13  -1   1 2.90550 6.44272   3
 -13   1   1 3.58505 6.61279   3
 -13   1   1 5.42474 3.24303   2
  13   1  -1 0.77743 4.24290   2
  12  -1  -1 3.62106 4.36938   2
 -12  -1   1 -2.3011 6.42411   3
  12  -1  -1 1.04163 2.63661   3
 -12  -1   1 0.22109 3.50364   2
  12   1  -1 7.67732 4.72504   2
 -12   1   1 -4.9028 6.29770   3
 -12   1   1 3.20789 3.51517   2
  12   1  -1 -3.4601 2.84214   3
  11  -1  -1 -0.9023 3.88929   2
  11  -1  -1 -2.9236 2.77407   3
 -11  -1   1 6.71185 6.12369   3
 -11  -1   1 -1.4722 3.10780   2
  11   1  -1 1.91273 4.56432   2
  11   1  -1 1.79038 2.88425   3
 -11   1   1 -5.4705 3.01708   2
 -11   1   1 -0.4607 6.42726   3
  10  -1  -1 1.68232 2.61236   3
  10  -1  -1 0.01033 3.59922   2
 -10  -1   1 1.58124 5.69898   3
 -10  -1   1 -0.2633 2.70600   2
 -10   1   1 0.80093 2.88241   2
  10   1  -1 -0.2264 4.28137   2
  10   1  -1 -2.3791 2.76451   3
 -10   1   1 -4.0778 5.92275   3
  -9  -1   1 7.67966 3.00673   2
  -9  -1   1 -0.1857 5.51222   3
   9  -1  -1 1.84095 2.82619   3
   9  -1  -1 6.55105 3.65796   2
  -9   1   1 3.98279 2.90234   2
   9   1  -1 0.22509 4.03282   2
  -9   1   1 3.08149 5.66057   3
   9   1  -1 7.88380 3.43436   3
   8  -1  -1 -0.5143 3.08192   2
   8  -1  -1 2.86245 2.57429   3
  -8  -1   1 0.71973 2.16538   2
  -8  -1   1 2.77630 4.98899   3
   8   1  -1 1.09905 2.52765   3
  -8   1   1 -1.4055 2.34288   2
   8   1  -1 1.04294 0.41375   4
   8   1  -1 3.72702 3.87375   2
  -8   1   1 4.73059 5.79989   3
  -7  -1   1 10.6236 2.91995   2
   7  -1  -1 11.1576 2.90488   3
  -7  -1   1 8.57434 3.22151   4
  -7   1   1 8.23731 2.59228   2
   7   1  -1 10.6635 2.92040   3
   7   1  -1 6.99260 1.30337   4
  -6  -1   1 0.25740 4.01569   3
   6  -1  -1 -0.9095 2.47086   2
   6  -1  -1 -0.2460 2.30626   3
  -6  -1   1 0.79567 1.75293   2
  -6  -1   1 1.09476 2.18811   4
   6   1  -1 0.62613 3.30725   2
   6   1  -1 0.92015 2.24148   3
  -6   1   1 6.64523 4.93818   3
  -6   1   1 -2.0406 1.82070   2
   6   1  -1 0.35885 0.34127   4
   5  -1  -1 11.8926 3.69045   3
  -5  -1   1 15.5890 3.35340   4
   5  -1  -1 10.1060 3.84620   2
  -5  -1   1 13.2436 3.83283   3
  -5  -1   1 18.2230 3.42967   2
  -5  -1   1 17.8124 5.22166   3
   5   1  -1 19.0654 2.80743   4
  -5   1   1 13.8244 5.39427   3
   5   1  -1 26.3881 4.40512   2
  -5   1   1 22.2989 4.10978   3
  -5   1   1 19.9522 3.49626   2
   5   1  -1 16.1986 3.65738   3
  -4  -1   1 -1.4532 1.47163   4
  -4  -1   1 2.72889 2.34713   3
  -4  -1   1 -4.1281 3.85948   3
   4  -1  -1 0.57669 2.52444   3
   4  -1  -1 1.11690 2.13409   3
   4  -1  -1 -1.9059 2.16754   2
  -4  -1   1 1.82116 2.61559   2
  -4   1   1 0.16721 1.31505   2
   4   1  -1 1.14753 2.83058   2
   4   1  -1 -0.3603 3.51182   3
   4   1  -1 -1.4626 1.98858   3
  -4   1   1 0.61921 1.88380   4
  -4   1   1 -1.1249 4.24127   3
   4   1  -1 0.39767 0.42080   4
  -4   1   1 0.35709 2.32420   3
   3  -1  -1 240.334 38.7611   3
  -3  -1   1 261.997 38.7739   3
  -3  -1   1 258.834 39.0113   3
   3  -1  -1 256.979 38.7803   3
   3  -1  -1 255.078 38.6849   2
  -3  -1   1 221.647 38.5684   4
  -3   1   1 221.589 38.5850   4
  -3   1   1 249.007 38.7565   3
  -3   1   1 284.519 39.0089   3
   3   1  -1 218.840 38.8692   3
   3   1  -1 250.389 38.7565   2
   3   1  -1 275.119 39.0186   3
   2  -1  -1 0.06350 1.65511   3
  -2  -1   1 -1.3439 1.13562   3
  -2  -1   1 4.68936 2.64453   3
   2  -1  -1 -3.1699 1.47549   3
   2   1  -1 -3.4888 2.61888   3
  -2   1   1 2.84404 1.46158   3
   2   1  -1 -0.1377 1.30166   3
   1  -1  -1 2.64862 1.04842   3
   1  -1  -1 0.37103 0.85020   3
  -1  -1   1 1.43551 0.61928   3
  -1  -1   1 2.11956 1.37071   3
  -1   1   1 3.36749 1.09180   3
   1   1  -1 1.21200 1.16826   3
  -1   1   1 1.09231 0.65065   3
   1   1  -1 0.52940 0.85750   3
   1  -1   1 4.78815 1.01095   3
  -1  -1  -1 6.09324 1.60310   3
   1  -1   1 1.66294 0.91032   3
  -1  -1  -1 3.89236 0.91937   3
  -1   1  -1 4.73038 0.88199   3
  -1   1  -1 2.47197 1.08554   3
   1   1   1 2.73371 0.99769   3
   1   1   1 4.34329 1.56993   3
  -2  -1  -1 3.31543 2.37549   3
   2  -1   1 0.39744 1.34875   3
   2  -1   1 -2.0978 1.34453   3
  -2  -1  -1 -1.3272 1.16832   3
  -2   1  -1 -1.7910 2.02970   3
   2   1   1 -1.3489 2.25933   3
   2   1   1 -1.7505 1.40464   3
  -3  -1  -1 147.649 21.5590   3
  -3  -1  -1 145.050 21.8921   3
  -3  -1  -1 115.939 21.3210   4
   3  -1   1 126.536 21.5403   3
   3  -1   1 137.832 21.4760   2
   3  -1   1 136.167 21.5544   3
   3   1   1 152.867 21.9368   3
  -3   1  -1 123.300 21.3312   4
  -3   1  -1 133.234 21.5422   3
  -3   1  -1 153.027 21.9412   3
   3   1   1 147.785 21.5592   2
   3   1   1 145.582 21.5437   3
  -4  -1  -1 1.72818 3.60664   3
   4  -1   1 2.89801 2.50188   3
  -4  -1  -1 0.96982 1.52569   2
   4  -1   1 -0.6720 2.31173   3
   4  -1   1 3.09448 2.19971   2
  -4  -1  -1 -0.8150 1.90678   3
  -4  -1  -1 -0.1524 1.33878   4
  -4   1  -1 3.34876 2.11975   3
   4   1   1 2.05974 2.76108   2
   4   1   1 1.16646 1.92853   3
  -4   1  -1 0.24622 1.30749   2
  -4   1  -1 -5.7388 3.83387   3
   4   1   1 1.87474 3.52845   3
  -5  -1  -1 117.543 18.9731   3
  -5  -1  -1 111.036 18.6749   2
  -5  -1  -1 121.008 18.5990   4
  -5  -1  -1 109.167 19.4373   3
   5  -1   1 129.112 18.8513   2
   5  -1   1 116.707 18.8349   3
  -5   1  -1 119.081 18.9921   3
   5   1   1 125.139 18.8653   3
  -5   1  -1 100.920 18.6246   4
  -5   1  -1 129.307 19.6130   3
  -5   1  -1 120.855 18.6462   2
   5   1   1 123.242 18.9959   2
  -6  -1  -1 -0.6723 1.97750   4
  -6  -1  -1 -2.2281 4.10435   3
  -6  -1  -1 0.11567 1.76814   2
   6  -1   1 -0.9282 2.52806   2
   6  -1   1 1.25122 2.21097   3
  -6   1  -1 2.54963 2.39044   4
  -6   1  -1 1.56963 4.56306   3
  -6   1  -1 0.12500 1.63456   2
  -6   1  -1 0.07448 2.90892   3
   6   1   1 -0.7513 2.18337   3
   6   1   1 -0.3410 3.15017   2
   7  -1   1 19.9760 3.80552   3
  -7  -1  -1 11.6229 3.93313   4
  -7  -1  -1 11.6335 3.60323   2
  -7  -1  -1 25.6174 5.43755   3
   7   1   1 16.5031 3.77587   3
   7   1   1 27.4728 4.84262   2
  -7   1  -1 15.6943 3.62686   2
   8  -1   1 0.76103 2.36059   3
  -8  -1  -1 1.28977 2.19852   2
   8  -1   1 -0.9818 3.23126   2
  -8  -1  -1 4.62727 5.02099   3
  -8  -1  -1 -1.2816 3.15074   4
   8   1   1 1.29849 2.70491   3
  -8   1  -1 -0.1750 2.17116   2
   8   1   1 -1.4430 3.66534   2
  -8   1  -1 1.98782 6.03043   3
   9  -1   1 44.1077 8.57957   3
  -9  -1  -1 47.4922 8.57616   2
  -9  -1  -1 47.7433 10.2164   3
   9  -1   1 51.6728 8.92391   2
   9   1   1 46.5311 9.03903   2
   9   1   1 52.6188 8.88358   3
  -9   1  -1 40.6928 10.3654   3
  -9   1  -1 56.0903 8.64543   2
  10  -1   1 3.02082 3.56015   2
 -10  -1  -1 -5.3401 2.77570   2
 -10  -1  -1 3.16762 5.58636   3
  10  -1   1 0.00144 2.52787   3
  10   1   1 -1.5599 2.64650   3
 -10   1  -1 -1.6380 2.88300   2
 -10   1  -1 2.47218 5.76693   3
  10   1   1 4.28242 4.20722   2
  11  -1   1 2.65660 2.58608   3
  11  -1   1 4.18458 3.85895   2
 -11  -1  -1 2.85380 3.38879   2
 -11  -1  -1 7.61080 6.54144   3
 -11   1  -1 9.06662 7.06499   3
 -11   1  -1 1.18538 2.99659   2
  11   1   1 10.4911 4.70966   2
  11   1   1 -6.6825 2.61539   3
  12  -1   1 3.62891 2.66915   3
  12  -1   1 1.91881 4.01400   2
 -12  -1  -1 0.22917 3.62220   2
 -12  -1  -1 5.82926 6.78006   3
  12   1   1 5.07472 4.77089   2
 -12   1  -1 0.20000 3.42170   2
 -12   1  -1 -2.6510 6.63858   3
  12   1   1 3.29650 3.12178   3
  13  -1   1 2.05479 4.04832   2
 -13  -1  -1 6.08460 6.07279   3
 -13  -1  -1 6.02035 3.76027   2
 -13   1  -1 2.09601 6.25624   3
 -13   1  -1 1.31646 3.13506   2
  13   1   1 -0.3614 4.12076   2
 -14  -1  -1 7.18808 3.71391   2
  14  -1   1 -9.4261 3.52200   2
  14   1   1 -2.0569 4.03688   2
 -14   1  -1 -3.1854 3.08405   2
  15  -1   1 1.94274 3.57007   2
 -15  -1  -1 -0.3186 3.06688   2
 -15   1  -1 3.98183 3.57172   2
  15   1   1 -2.1510 3.61160   2
 -16  -1  -1 0.23249 3.40147   2
  16  -1   1 -0.9634 2.29372   2
  16   1   1 1.45639 3.20395   2
 -16   1  -1 6.52067 3.58704   2
  16  -2  -1 53.0152 9.51557   2
 -16  -2   1 57.5659 10.1218   2
  16   2  -1 52.5484 10.0986   2
 -16   2   1 57.7933 10.1696   2
 -15  -2   1 -0.0698 3.49406   2
  15  -2  -1 -0.4083 3.21169   2
 -15   2   1 0.67751 3.75055   2
  15   2  -1 -6.9789 3.51896   2
  14  -2  -1 -7.3299 3.63816   2
 -14  -2   1 3.17216 3.94834   2
 -14   2   1 5.77099 3.87345   2
  14   2  -1 -4.4492 4.30750   2
 -13  -2   1 -5.5095 3.50470   2
  13  -2  -1 -0.9108 3.76010   2
 -13  -2   1 11.8497 6.78151   3
 -13   2   1 -4.5216 3.06325   2
  13   2  -1 -0.1799 4.51481   2
 -13   2   1 2.16531 6.52419   3
 -12  -2   1 566.035 86.0883   2
  12  -2  -1 636.818 86.1914   2
 -12  -2   1 453.023 86.9911   3
 -12   2   1 467.151 87.1867   3
 -12   2   1 580.890 85.9856   2
  12   2  -1 445.724 87.4852   3
  12   2  -1 645.816 86.4227   2
 -11  -2   1 -1.8867 3.11037   2
  11  -2  -1 2.48349 3.89768   2
 -11  -2   1 -0.2858 6.01978   3
  11  -2  -1 -6.7985 2.19735   3
 -11   2   1 -2.1775 2.96639   2
  11   2  -1 4.62593 4.79312   2
 -11   2   1 0.33462 6.50171   3
  11   2  -1 -4.5237 2.87493   3
  10  -2  -1 6.49982 3.84629   2
 -10  -2   1 -2.2092 3.08910   2
  10  -2  -1 3.05276 2.68316   3
 -10  -2   1 -5.7494 5.96212   3
  10   2  -1 1.87880 4.70034   2
 -10   2   1 3.29097 3.02679   2
 -10   2   1 12.2043 6.89361   3
  10   2  -1 2.35012 3.09192   3
   9  -2  -1 -3.5359 2.33329   3
  -9  -2   1 2.80648 5.34413   3
  -9  -2   1 -0.9340 2.51014   2
   9  -2  -1 3.20008 3.31225   2
   9   2  -1 1.93041 2.94572   3
  -9   2   1 -0.0561 6.43756   3
   9   2  -1 -4.1362 4.13936   2
  -9   2   1 -0.2972 2.49929   2
  -8  -2   1 1619.14 258.671   3
   8  -2  -1 1627.40 258.343   3
   8   2  -1 1560.06 258.372   2
  -8   2   1 1899.50 258.963   3
   8   2  -1 1564.97 258.351   3
  -8   2   1 1730.38 258.227   2
   8   2  -1 1658.82 257.908   4
   7  -2  -1 -0.5876 2.42593   3
  -7  -2   1 -3.8847 4.50587   3
  -7  -2   1 1.79661 2.76794   4
  -7  -2   1 -0.9212 2.24026   2
   7  -2  -1 -2.9544 2.69625   2
  -7   2   1 -1.0197 2.01947   2
   7   2  -1 5.38245 3.81453   2
   7   2  -1 -2.4694 2.43930   3
   7   2  -1 -0.2672 0.35458   4
   6  -2  -1 52.6131 8.50238   3
  -6  -2   1 37.0527 7.79239   4
   6  -2  -1 41.5519 7.98190   2
  -6  -2   1 33.7751 8.84618   3
  -6  -2   1 50.9979 8.06620   2
  -6   2   1 52.8545 8.03178   2
   6   2  -1 49.0488 7.36252   4
  -6   2   1 40.8833 9.05767   3
   6   2  -1 48.3316 8.31213   3
   6   2  -1 53.9927 8.57398   2
   5  -2  -1 1.80225 2.30610   2
  -5  -2   1 3.33323 3.94940   3
  -5  -2   1 0.35362 2.26957   3
  -5  -2   1 -0.6810 1.60147   4
   5  -2  -1 -0.6333 2.16206   3
  -5  -2   1 -2.7551 1.78557   2
  -5   2   1 -3.0045 4.25918   3
  -5   2   1 0.15072 2.27651   3
   5   2  -1 -2.6219 2.01106   3
   5   2  -1 0.81238 3.16588   2
   5   2  -1 -0.2476 0.44722   4
  -5   2   1 -2.8531 1.72454   2
   4  -2  -1 7368.86 1172.11   3
  -4  -2   1 7662.99 1172.18   3
  -4  -2   1 7244.73 1171.97   4
  -4  -2   1 7167.64 1172.02   2
   4  -2  -1 8017.38 1172.14   3
   4   2  -1 7712.47 1172.10   3
  -4   2   1 7688.37 1172.14   3
   4   2  -1 7597.87 1172.25   3
  -3  -2   1 -1.0705 1.72568   3
  -3  -2   1 1.65050 1.37508   2
   3  -2  -1 -2.0297 1.99597   2
   3  -2  -1 -1.0592 2.27750   3
  -3  -2   1 6.78585 3.43563   3
  -3  -2   1 1.23184 1.28171   4
   3  -2  -1 -2.8993 2.19850   3
  -3   2   1 0.83111 2.19421   3
   3   2  -1 -0.2910 0.46832   4
   3   2  -1 -2.1018 1.97905   3
   3   2  -1 -3.4022 3.95306   3
   3   2  -1 -1.7944 2.40757   2
  -3   2   1 12.0845 3.25437   3
  -2  -2   1 17.9672 3.42684   3
   2  -2  -1 23.0273 3.76411   3
   2  -2  -1 17.2423 3.60130   3
  -2  -2   1 21.6346 4.28284   3
   2   2  -1 19.0137 4.25268   3
   2   2  -1 21.4684 3.71560   3
  -2   2   1 19.7245 3.63116   3
   1  -2  -1 -1.2760 1.13713   3
   1  -2  -1 0.34025 1.22586   3
  -1  -2   1 2.37021 1.12319   3
  -1  -2   1 -0.0535 2.18362   3
  -1   2   1 -1.2235 1.58935   3
   1   2  -1 -2.0263 1.89762   3
   1   2  -1 -0.3287 1.06590   3
  -1   2   1 0.92755 1.34021   3
   0  -2   1 3108.75 440.208   3
   0  -2   1 2369.87 440.150   3
   0  -2  -1 3150.23 440.219   3
   0   2  -1 2728.32 440.155   3
  -1  -2  -1 -0.9950 0.97545   3
   1  -2   1 -0.6246 0.98320   3
   1  -2   1 -1.1679 1.13734   3
  -1  -2  -1 -1.1553 2.24482   3
   1   2   1 -1.5128 1.85824   3
  -1   2  -1 0.21668 1.16544   3
  -1   2  -1 0.88905 1.37006   3
   1   2   1 -0.8343 1.32930   3
   2  -2   1 91.7589 14.3852   3
  -2  -2  -1 89.3405 14.3471   3
  -2  -2  -1 93.7637 14.7992   3
   2  -2   1 78.4665 14.3027   3
   2   2   1 90.1499 14.4036   3
  -2   2  -1 106.169 14.4896   3
  -2   2  -1 89.8389 14.3428   3
   2   2   1 91.1258 14.5803   3
  -3  -2  -1 2.63776 1.27741   4
   3  -2   1 -0.9868 1.81230   2
  -3  -2  -1 -0.5969 1.18707   2
  -3  -2  -1 1.94783 1.92528   3
   3  -2   1 -0.6715 2.12040   3
  -3  -2  -1 8.26995 3.28892   3
   3  -2   1 1.38657 1.95954   3
   3   2   1 -4.3424 3.63433   3
   3   2   1 0.90239 2.16669   3
  -3   2  -1 3.44299 2.05936   3
  -3   2  -1 8.26445 3.08884   3
   3   2   1 0.06723 2.33107   2
   4  -2   1 7868.51 1343.68   3
  -4  -2  -1 7755.55 1343.68   2
   4  -2   1 8579.18 1343.74   3
  -4   2  -1 8768.28 1343.73   3
   4   2   1 9289.62 1343.72   3
  -4   2  -1 8392.32 1343.56   4
   4   2   1 9999.99 1343.73   2
   5  -2   1 -0.0146 2.09044   2
  -5  -2  -1 0.71168 1.63022   2
  -5  -2  -1 0.42419 2.45693   3
  -5  -2  -1 -1.3170 1.61192   4
  -5  -2  -1 -3.9411 3.44956   3
   5  -2   1 -0.9629 2.22728   3
  -5   2  -1 0.22265 1.45112   2
   5   2   1 -0.0543 2.30439   3
  -5   2  -1 -3.4028 4.03001   3
  -5   2  -1 -0.8302 2.27213   3
   5   2   1 -3.3238 2.86528   2
   5   2   1 -0.2347 0.41400   4
  -6  -2  -1 52.8308 9.75729   2
   6  -2   1 64.1526 9.91973   2
  -6  -2  -1 48.8798 10.6087   3
   6  -2   1 62.8826 10.0708   3
  -6  -2  -1 52.1508 9.75818   4
   6   2   1 60.3051 10.2303   2
  -6   2  -1 54.5048 10.7647   3
   6   2   1 56.4641 10.0701   3
  -6   2  -1 54.9590 9.65845   2
  -6   2  -1 56.3112 10.4718   3
   6   2   1 64.0722 9.19571   4
   7  -2   1 -2.1753 2.18312   3
   7  -2   1 0.84710 2.73131   2
  -7  -2  -1 -2.8675 2.24531   4
  -7  -2  -1 -2.7978 2.11722   2
  -7   2  -1 0.19723 2.04479   2
   7   2   1 0.29052 0.32656   4
  -7   2  -1 -2.9682 6.65182   3
   7   2   1 -1.3351 2.25414   3
   7   2   1 1.21116 3.84921   2
   8  -2   1 1414.45 216.052   2
  -8  -2  -1 1542.93 215.934   4
   8  -2   1 1246.20 216.013   3
  -8  -2  -1 1481.40 216.499   3
   8   2   1 1263.84 216.084   3
  -8   2  -1 1244.57 215.921   2
   8   2   1 1574.02 216.306   2
  -9  -2  -1 -0.8452 2.67990   2
  -9  -2  -1 1.72457 3.70565   4
   9  -2   1 -1.1146 2.39582   3
  -9  -2  -1 1.11510 4.72448   3
   9  -2   1 4.64704 3.25050   2
  -9   2  -1 -6.2647 6.38361   3
   9   2   1 0.30448 4.08490   2
  -9   2  -1 1.05910 2.44325   2
   9   2   1 -2.8839 4.11769   3
 -10  -2  -1 35.7146 7.38037   2
  10  -2   1 51.1619 8.04454   2
 -10  -2  -1 29.3702 9.35952   3
  10   2   1 51.5224 8.68124   2
 -10   2  -1 36.8710 9.81156   3
 -10   2  -1 38.1407 7.39986   2
  10   2   1 46.3250 7.86106   3
 -11  -2  -1 -7.8177 5.96951   3
  11  -2   1 -9.3988 3.42583   2
 -11  -2  -1 -6.2691 2.90699   2
  11  -2   1 0.62204 2.36476   3
  11   2   1 1.27159 2.81660   3
  11   2   1 -0.6599 4.52503   2
 -11   2  -1 1.82230 3.03124   2
 -11   2  -1 -1.6446 6.49633   3
  12  -2   1 361.561 61.1187   2
 -12  -2  -1 434.969 62.6793   3
 -12  -2  -1 339.701 61.0047   2
 -12   2  -1 493.858 63.2497   3
  12   2   1 396.509 61.3376   2
 -12   2  -1 373.598 60.9354   2
  13  -2   1 -0.9424 3.89984   2
 -13  -2  -1 -1.9363 3.67701   2
 -13  -2  -1 -6.3954 6.09397   3
 -13   2  -1 8.44713 7.64404   3
  13   2   1 -2.9951 4.10751   2
 -13   2  -1 0.46839 3.23885   2
  14  -2   1 11.3493 4.48682   2
 -14  -2  -1 2.71618 4.00780   2
 -14   2  -1 6.63104 4.03459   2
  14   2   1 11.1305 4.94839   2
  15  -2   1 0.99489 2.90759   2
 -15  -2  -1 3.43538 3.54383   2
 -15   2  -1 -0.3478 3.44203   2
  15   2   1 5.30932 3.82126   2
 -16  -2  -1 35.4108 7.06082   2
  16  -2   1 26.2615 5.87683   2
  16   2   1 27.3861 6.59601   2
 -16   2  -1 44.9301 6.94921   2
 -16  -3   1 6.82453 3.72407   2
  16  -3  -1 -0.1316 2.28074   2
  16   3  -1 3.75300 3.56307   2
 -16   3   1 6.78988 3.68467   2
 -15  -3   1 1.55803 3.57353   2
  15  -3  -1 -3.6409 2.59371   2
  15   3  -1 5.01387 4.32239   2
 -15   3   1 1.39096 3.57030   2
  14  -3  -1 1.51024 3.70963   2
 -14  -3   1 2.74774 4.08796   2
 -14   3   1 1.44309 3.32526   2
  14   3  -1 0.49477 4.42306   2
 -13  -3   1 21.0801 7.49118   3
 -13  -3   1 8.82149 4.38160   2
  13  -3  -1 5.51755 4.30062   2
  13   3  -1 5.74319 5.17951   2
 -13   3   1 3.72038 3.64179   2
 -13   3   1 2.82965 6.07800   3
 -12  -3   1 2.82110 3.48972   2
 -12  -3   1 -1.8510 6.23706   3
  12  -3  -1 2.72569 3.38202   3
  12  -3  -1 3.37442 3.95285   2
  12   3  -1 2.78501 3.08879   3
 -12   3   1 -5.0328 2.77496   2
 -12   3   1 -6.9814 6.47377   3
  12   3  -1 5.66109 5.12952   2
 -11  -3   1 2.59793 3.29496   2
  11  -3  -1 -1.1001 2.37866   3
 -11  -3   1 1.81088 6.23530   3
  11  -3  -1 -2.9778 3.50529   2
 -11   3   1 -5.1191 2.63369   2
  11   3  -1 2.41823 3.28235   3
  11   3  -1 -1.5452 4.81991   2
 -11   3   1 12.2387 7.50242   3
 -10  -3   1 -4.6773 5.02427   2
  10  -3  -1 2.56267 2.47573   3
 -10  -3   1 5.57563 6.20195   3
  10  -3  -1 -1.5953 3.42090   2
 -10   3   1 -0.9150 7.40673   3
 -10   3   1 -4.6356 2.65788   2
  10   3  -1 -0.5847 2.89630   3
  10   3  -1 0.96340 4.95806   2
  -9  -3   1 48.7100 12.2259   3
  -9  -3   1 52.9203 10.6839   2
   9  -3  -1 94.7073 11.5054   2
   9  -3  -1 71.3680 11.2098   3
   9   3  -1 56.0729 11.0753   3
  -9   3   1 67.0456 10.9486   2
   9   3  -1 64.7678 11.6640   2
   8  -3  -1 0.47358 2.57876   3
  -8  -3   1 4.41744 3.28749   4
  -8  -3   1 2.92657 2.35666   2
   8  -3  -1 0.16760 2.92832   2
  -8  -3   1 -2.3954 4.64865   3
  -8   3   1 0.97632 6.00900   3
   8   3  -1 0.76320 4.50837   2
   8   3  -1 0.60874 0.38761   4
   8   3  -1 0.41766 2.62492   3
  -8   3   1 -3.3354 2.04010   2
  -7  -3   1 5.84563 4.36732   3
   7  -3  -1 -1.7926 2.98955   2
   7  -3  -1 0.64458 2.82264   3
  -7  -3   1 20.5523 3.06016   2
   7   3  -1 16.2981 3.25776   3
  -7   3   1 0.39224 2.20388   2
  -7   3   1 -5.1644 5.26984   3
   7   3  -1 25.5676 4.67808   2
   7   3  -1 8.37300 1.32069   4
   6  -3  -1 -2.6779 2.33801   2
  -6  -3   1 0.76373 3.83944   3
  -6  -3   1 1.47546 2.11135   2
  -6  -3   1 -0.1698 2.01237   4
   6  -3  -1 0.79383 2.50260   3
  -6   3   1 -1.2455 1.75038   2
  -6   3   1 1.37886 5.06127   3
   6   3  -1 -0.8105 0.47882   4
   6   3  -1 -2.2980 2.10211   3
   6   3  -1 0.61536 3.63416   2
   5  -3  -1 186.448 28.4602   2
  -5  -3   1 155.397 28.2898   4
  -5  -3   1 166.165 28.9890   3
   5  -3  -1 192.691 28.6332   3
  -5  -3   1 175.356 28.3629   2
  -5   3   1 174.088 28.3013   2
  -5   3   1 186.823 28.6497   3
   5   3  -1 178.215 28.7111   2
   5   3  -1 188.664 28.5933   3
   5   3  -1 184.225 28.1010   4
  -5   3   1 208.822 29.1281   3
   4  -3  -1 1.70693 2.11173   2
   4  -3  -1 1.93322 2.23935   3
  -4  -3   1 1.58924 4.17862   3
   4  -3  -1 3.40374 2.57626   3
  -4  -3   1 1.47075 1.53393   4
  -4  -3   1 2.94244 1.69813   2
  -4  -3   1 1.01917 1.90539   3
   4   3  -1 2.15145 4.28605   3
  -4   3   1 0.91633 2.14416   3
   4   3  -1 1.20116 2.33031   3
  -4   3   1 -0.3127 1.40602   2
   4   3  -1 0.36590 0.53924   4
   4   3  -1 -1.2618 2.82869   2
  -4   3   1 1.55699 3.63230   3
   3  -3  -1 171.975 25.1484   2
   3  -3  -1 147.352 25.1863   3
  -3  -3   1 163.261 25.1861   3
  -3  -3   1 156.096 25.6167   3
   3  -3  -1 131.296 25.2864   3
   3   3  -1 162.904 25.2989   2
  -3   3   1 187.216 25.4928   3
   3   3  -1 150.076 25.6477   3
   3   3  -1 177.519 25.2887   3
  -3   3   1 154.450 25.3232   3
  -2  -3   1 -0.6859 1.43288   3
  -2  -3   1 0.73866 1.11441   2
   2  -3  -1 -0.5944 2.05270   3
   2  -3  -1 0.24910 1.53681   2
   2  -3  -1 -2.2688 1.77897   3
  -2  -3   1 0.98085 3.23239   3
   2   3  -1 0.32831 2.63851   3
   2   3  -1 0.34010 1.11214   1
   2   3  -1 1.86313 1.75224   3
  -2   3   1 -1.3449 1.90291   3
   2   3  -1 -2.7784 2.06204   2
  -2   3   1 3.57152 2.65194   3
  -1  -3   1 23.0037 4.29711   3
  -1  -3   1 16.5564 3.29601   3
   1   3  -1 20.3072 4.13409   3
   1   3  -1 23.3834 3.67612   3
   0  -3  -1 7.60799 2.58808   3
   0  -3   1 -0.5654 1.37275   3
   0  -3   1 1.14651 2.39388   3
   0  -3  -1 -0.9117 1.27337   3
   0   3   1 -3.5204 2.24112   3
   0   3  -1 -1.9642 1.92923   3
   0   3   1 2.50604 1.66954   3
   0   3  -1 0.06274 1.45799   3
  -1  -3  -1 35.4409 7.42975   3
   1  -3   1 53.0642 7.60029   3
   1  -3   1 47.0426 7.33875   3
  -1  -3  -1 54.8345 8.01061   3
   1   3   1 38.2101 7.56245   3
   1   3   1 39.6772 7.66064   3
  -1   3  -1 52.5469 7.59085   3
  -2  -3  -1 1.37754 1.63680   3
   2  -3   1 -0.1339 1.70759   3
  -2  -3  -1 0.35669 0.92668   4
  -2  -3  -1 -0.9933 3.20584   3
   2  -3   1 0.96394 1.35996   2
   2  -3   1 -0.8092 1.77057   3
  -2  -3  -1 -0.1552 1.19976   2
  -2   3  -1 0.80715 1.80526   3
   2   3   1 2.90218 2.14545   2
   2   3   1 -2.7014 2.49835   3
  -2   3  -1 0.37873 2.40931   3
   2   3   1 -4.1804 2.51171   3
  -3  -3  -1 74.1772 13.0343   4
   3  -3   1 88.2398 13.4326   3
  -3  -3  -1 98.8163 13.3788   3
   3  -3   1 73.8429 13.3668   3
  -3  -3  -1 92.8584 14.3205   3
  -3  -3  -1 84.5625 13.0864   2
  -3   3  -1 85.5571 13.4236   3
  -3   3  -1 96.6058 13.6309   3
   3   3   1 70.9717 12.8753   4
   3   3   1 74.5939 13.5488   2
   3   3   1 78.6890 14.1791   3
   3   3   1 96.4126 13.5081   3
   4  -3   1 0.75042 2.13592   3
   4  -3   1 -3.1285 1.97582   2
  -4  -3  -1 5.64070 4.09924   3
   4  -3   1 1.63353 2.87748   3
  -4  -3  -1 1.96027 1.45370   4
  -4  -3  -1 -1.3316 1.44719   2
  -4  -3  -1 0.08839 1.89622   3
  -4   3  -1 0.78496 2.32194   3
   4   3   1 3.59283 2.61119   2
  -4   3  -1 -0.1843 1.33199   2
   4   3   1 4.10941 4.31837   3
   4   3   1 2.32645 2.52989   3
  -4   3  -1 4.54977 3.55517   3
   4   3   1 -0.0391 0.49523   4
   5  -3   1 30.2872 4.79815   2
  -5  -3  -1 26.5606 4.55258   2
  -5  -3  -1 25.3609 5.89256   3
   5  -3   1 25.1346 4.78931   3
  -5  -3  -1 22.1720 4.35665   4
  -5   3  -1 29.0531 6.21803   3
   5   3   1 27.5910 5.07883   3
   5   3   1 15.9900 4.96647   2
   5   3   1 21.5612 4.07079   4
  -5   3  -1 32.4678 5.69769   3
  -5   3  -1 36.0425 4.74695   2
   6  -3   1 -0.0148 2.24735   2
  -6  -3  -1 -2.6501 4.13280   3
   6  -3   1 -1.9873 2.26402   3
  -6  -3  -1 -0.5144 1.84238   2
  -6  -3  -1 -0.8499 1.71735   4
  -6   3  -1 2.13659 4.96077   3
   6   3   1 -0.6800 2.32458   3
   6   3   1 -0.4662 0.45682   4
   6   3   1 2.72772 3.55532   2
  -6   3  -1 0.16148 1.61381   2
  -7  -3  -1 0.67114 2.33876   4
  -7  -3  -1 8.07600 4.57474   3
   7  -3   1 2.32956 2.37954   3
   7  -3   1 5.37032 2.73428   2
  -7  -3  -1 -0.8963 2.09864   2
   7   3   1 2.35391 2.61809   3
   7   3   1 0.74567 0.63233   4
   7   3   1 9.35127 4.18981   2
  -8  -3  -1 0.44513 2.48269   2
  -8  -3  -1 1.07661 5.14005   3
   8  -3   1 3.48201 2.95573   2
   8  -3   1 1.37470 2.43464   3
  -8  -3  -1 4.24079 2.93794   4
   8   3   1 -3.0753 4.44895   2
  -8   3  -1 2.86679 2.22764   2
  -8   3  -1 4.18081 6.31946   3
   8   3   1 -0.5096 2.56306   3
  -9  -3  -1 16.5402 8.38554   3
   9  -3   1 32.0024 7.12337   2
   9  -3   1 43.2420 7.04536   3
   9   3   1 26.2682 7.80771   2
  -9   3  -1 49.2556 6.98451   2
  -9   3  -1 53.9924 10.3732   3
 -10  -3  -1 -1.5418 2.81360   2
  10  -3   1 3.00433 3.41967   2
  10  -3   1 -3.1536 2.02563   3
 -10  -3  -1 -2.3796 5.75346   3
  10   3   1 -5.1267 2.62434   3
 -10   3  -1 -0.1739 2.73846   2
  10   3   1 -4.0539 4.69035   2
 -10   3  -1 -2.9114 7.53975   3
 -11  -3  -1 8.25340 6.48913   3
  11  -3   1 7.39579 4.16268   2
 -11  -3  -1 5.03639 3.38970   2
  11  -3   1 7.23392 2.96190   3
  11   3   1 15.1672 3.91291   3
  11   3   1 10.0344 5.45263   2
 -11   3  -1 12.9943 3.56306   2
 -11   3  -1 5.24434 7.56250   3
 -12  -3  -1 6.60395 6.82431   3
  12  -3   1 1.08915 3.84263   2
 -12  -3  -1 0.76053 3.34614   2
  12   3   1 -0.3193 4.81348   2
 -12   3  -1 1.28144 3.06132   2
 -12   3  -1 1.19738 7.54257   3
  12   3   1 -6.8378 4.87736   3
  13  -3   1 16.5904 4.85879   2
 -13  -3  -1 8.89079 4.54215   2
 -13  -3  -1 11.1048 6.70387   3
 -13   3  -1 15.1124 7.21513   3
 -13   3  -1 8.14330 4.29391   2
  13   3   1 15.4902 5.46000   2
 -14  -3  -1 2.02496 3.57665   2
  14  -3   1 4.70083 3.41627   2
 -14   3  -1 1.10474 3.53105   2
  14   3   1 -2.4344 4.23919   2
 -15  -3  -1 -2.6653 3.37883   2
  15  -3   1 -1.2271 2.43869   2
  15   3   1 -3.0452 3.71465   2
 -15   3  -1 -2.5094 3.36527   2
 -16  -3  -1 -5.2886 3.06584   2
  16  -3   1 -0.6453 1.94776   2
  16   3   1 -1.6015 3.17082   2
 -16   3  -1 -2.7135 3.24079   2
 -16  -4   1 26.6423 5.38956   2
  16  -4  -1 15.4977 3.66939   2
 -16   4   1 21.7841 5.19768   2
  16   4  -1 16.1449 4.95995   2
 -15  -4   1 -3.5438 3.48718   2
  15  -4  -1 1.94424 2.66700   2
  15   4  -1 -5.4981 3.75499   2
 -15   4   1 -0.5715 3.64306   2
 -14  -4   1 -0.7735 4.02633   2
  14  -4  -1 4.65614 3.40619   2
  14   4  -1 2.52302 4.80333   2
 -14   4   1 0.95131 3.60027   2
 -13  -4   1 -1.8119 3.74952   2
  13  -4  -1 -1.1140 3.59434   2
 -13  -4   1 0.44324 7.20582   3
 -13   4   1 6.41487 8.71807   3
  13   4  -1 1.74332 6.39444   2
 -13   4   1 0.20105 3.09710   2
  12  -4  -1 155.436 20.2244   2
 -12  -4   1 122.344 19.8664   2
  12   4  -1 94.7599 19.9526   3
 -12   4   1 133.759 19.7822   2
  12   4  -1 129.024 20.5622   2
 -12   4   1 82.4572 21.4232   3
  11  -4  -1 2.01105 1.95178   3
  11  -4  -1 5.81577 3.83044   2
 -11  -4   1 2.47405 3.67819   2
 -11  -4   1 -2.9885 6.28821   3
 -11   4   1 -1.0441 2.90964   2
 -11   4   1 5.43894 8.00339   3
  11   4  -1 -0.8091 3.11139   3
  11   4  -1 6.23827 5.26626   2
  10  -4  -1 11.7615 3.03219   3
  10  -4  -1 5.18345 3.74190   2
 -10  -4   1 3.86744 6.26036   3
 -10  -4   1 -0.0462 3.44982   2
  10   4  -1 -1.0802 3.16990   3
 -10   4   1 15.9123 3.41624   2
 -10   4   1 4.96360 8.09889   3
  10   4  -1 7.41780 5.64416   2
  -9  -4   1 -1.9018 2.81211   2
  -9  -4   1 1.81115 5.15504   3
  -9  -4   1 -4.5992 3.74723   4
   9  -4  -1 0.27615 2.72982   3
   9  -4  -1 0.50982 3.01900   2
  -9   4   1 0.06994 6.48955   3
   9   4  -1 0.78936 0.42274   4
  -9   4   1 -0.3578 2.34304   2
   9   4  -1 2.71244 3.13176   3
   8  -4  -1 249.857 41.0084   3
   8  -4  -1 276.717 40.9624   2
  -8  -4   1 265.125 40.9424   2
  -8  -4   1 225.133 41.5991   3
  -8   4   1 272.646 42.3264   3
   8   4  -1 271.901 40.4141   4
   8   4  -1 250.871 41.0629   3
  -8   4   1 259.793 40.7988   2
   8   4  -1 259.205 41.4254   2
  -7  -4   1 -0.6442 2.39689   4
  -7  -4   1 4.29230 4.57141   3
  -7  -4   1 0.33359 2.22510   2
   7  -4  -1 -2.7876 2.49599   2
   7  -4  -1 1.18499 2.58008   3
   7   4  -1 3.52054 4.20984   2
   7   4  -1 0.06373 0.55809   4
  -7   4   1 0.13432 5.75283   3
   7   4  -1 0.42607 2.46351   3
  -6  -4   1 5.01041 4.74597   3
  -6  -4   1 -0.1483 2.08844   2
  -6  -4   1 6.27411 2.18055   4
   6   4  -1 2.47231 0.77324   4
   6   4  -1 5.88035 2.63190   3
   5  -4  -1 0.57113 2.46574   3
   5  -4  -1 0.14095 2.25442   2
  -5  -4   1 -0.3460 1.73179   4
  -5  -4   1 -2.7494 4.08124   3
  -5  -4   1 0.35986 1.77654   2
  -5   4   1 -3.8794 2.18834   3
  -5   4   1 -0.9275 1.48023   2
  -5   4   1 -2.3461 3.96125   3
   5   4  -1 -1.5912 0.54333   4
   5   4  -1 -1.0111 3.31201   2
   5   4  -1 -0.7609 2.51631   3
  -4  -4   1 1473.41 238.008   2
   4  -4  -1 1578.68 238.160   3
  -4  -4   1 1414.20 237.960   4
  -4  -4   1 1521.09 238.322   3
   4   4  -1 1525.59 238.129   2
  -4   4   1 1776.31 238.299   3
  -4   4   1 1473.91 238.158   3
   4   4  -1 1590.02 238.161   3
  -4   4   1 1461.67 238.000   2
   3  -4  -1 -0.0577 1.93196   2
   3  -4  -1 0.16354 2.18620   3
  -3  -4   1 0.61350 3.94127   3
  -3  -4   1 -2.9760 1.37577   4
  -3  -4   1 -1.7548 1.79838   3
   3  -4  -1 -0.1371 2.33985   3
  -3  -4   1 1.30163 1.36498   2
   3   4  -1 -0.5426 1.36264   1
  -3   4   1 -0.7668 2.34507   3
   3   4  -1 2.22632 3.65971   3
   3   4  -1 -0.6986 2.54521   2
   3   4  -1 1.00079 2.07516   3
  -3   4   1 2.60182 3.37033   3
  -3   4   1 1.21219 1.62911   2
   2  -4  -1 144.582 23.7705   3
   2  -4  -1 132.398 23.6825   2
  -2  -4   1 137.903 23.7946   3
  -2   4   1 173.180 24.0266   3
   2   4  -1 179.085 23.9698   3
  -1  -4   1 -0.6483 1.47665   3
   1  -4  -1 1.45203 1.25241   2
   1  -4  -1 -0.0667 2.44145   3
   1  -4  -1 -0.0965 1.76937   3
  -1  -4   1 2.19654 1.23749   2
  -1  -4   1 -0.0277 3.03016   3
   1   4  -1 2.75491 3.23598   3
   1   4  -1 -1.3672 2.09480   3
   1   4  -1 -0.0266 1.01768   1
  -1   4   1 -1.3960 2.47304   1
  -1   4   1 1.58703 2.67386   3
  -1   4   1 -0.3086 2.56253   3
   0  -4   1 3981.87 670.240   3
   0  -4   1 4044.63 670.188   2
   0  -4  -1 3980.41 670.231   3
   0  -4  -1 3945.90 670.191   2
   0   4   1 4706.49 670.276   3
   0   4  -1 4663.17 670.196   1
   0   4   1 4927.94 670.207   1
  -1  -4  -1 2.21785 1.91786   3
   1  -4   1 -1.5180 2.07084   3
   1  -4   1 -0.9732 1.61821   3
  -1  -4  -1 -1.1313 1.24137   2
  -1  -4  -1 -3.5478 3.17787   3
   1  -4   1 0.06943 1.24550   2
   1   4   1 0.92065 1.94686   3
   1   4   1 0.74602 1.00855   1
   1   4   1 0.68230 3.24252   3
  -1   4  -1 -1.6084 2.20376   1
  -1   4  -1 -0.9292 2.59606   3
  -1   4  -1 -0.7640 2.23695   3
   1   4   1 3.64505 2.15229   2
  -2  -4  -1 381.675 57.9180   3
   2  -4   1 413.390 57.9074   3
   2  -4   1 388.373 57.8569   3
  -2  -4  -1 388.305 58.1890   3
  -2  -4  -1 328.125 57.7241   4
  -2  -4  -1 354.566 57.7854   2
   2   4   1 328.629 57.9077   2
   2   4   1 400.793 58.1942   3
   2   4   1 368.695 57.9501   3
  -3  -4  -1 1.59615 3.93827   3
  -3  -4  -1 1.75313 3.20262   3
  -3  -4  -1 1.08697 1.33661   4
   3  -4   1 0.54331 2.26194   3
   3  -4   1 -1.7115 2.01866   3
   3  -4   1 -0.1691 1.75860   2
  -3  -4  -1 -0.3002 1.33890   2
  -3   4  -1 2.31478 3.21102   3
  -3   4  -1 -0.2638 2.41051   3
   3   4   1 0.20329 3.36858   3
   3   4   1 -1.7573 1.96351   3
   3   4   1 1.47826 2.55941   2
   4  -4   1 1095.50 172.975   3
  -4  -4  -1 1246.47 172.818   4
  -4  -4  -1 1128.36 172.844   2
  -4  -4  -1 1214.91 173.011   3
   4  -4   1 1064.57 172.870   2
  -4   4  -1 949.167 172.811   2
   4   4   1 1192.05 173.006   3
   4   4   1 983.770 172.708   4
  -4   4  -1 1050.72 172.977   3
  -4   4  -1 1228.04 173.101   3
  -5  -4  -1 -3.0490 4.21130   3
  -5  -4  -1 0.10671 1.52972   4
   5  -4   1 -0.6176 2.27496   3
   5  -4   1 -0.9185 2.21675   2
  -5  -4  -1 -0.1463 1.64735   2
   5   4   1 -0.1730 2.47962   3
   5   4   1 -2.3316 3.13956   2
  -5   4  -1 0.05971 1.50951   2
  -5   4  -1 2.51443 4.25064   3
  -5   4  -1 -1.4646 2.24391   3
   5   4   1 -0.5720 0.52593   4
  -6  -4  -1 -1.1064 1.90348   4
   6  -4   1 -1.4379 2.28122   3
   6  -4   1 3.17553 2.44178   2
  -6  -4  -1 1.77187 4.62060   3
  -6  -4  -1 3.50899 2.79155   2
   6   4   1 2.19621 2.51116   3
   6   4   1 0.86267 0.57339   4
  -6   4  -1 0.09329 1.71114   2
  -6   4  -1 4.51677 4.78550   3
   6   4   1 -2.4015 3.53533   2
   7  -4   1 3.09497 2.45840   3
  -7  -4  -1 2.26216 2.13486   4
  -7  -4  -1 3.08942 4.69752   3
   7  -4   1 -0.7042 2.37873   2
  -7  -4  -1 2.75538 2.32623   2
   7   4   1 1.48694 2.55374   3
   7   4   1 -0.9201 0.47902   4
  -7   4  -1 3.57803 1.94412   2
  -7   4  -1 -1.1296 5.79720   3
   7   4   1 -1.3634 3.92752   2
   8  -4   1 195.448 27.8827   3
   8  -4   1 146.207 27.7364   2
   8   4   1 206.973 28.0855   3
   8   4   1 174.202 27.1957   4
  -8   4  -1 162.825 27.6292   2
  -8   4  -1 162.002 29.3720   3
  -9  -4  -1 -0.7576 3.61494   4
  -9  -4  -1 -4.4463 5.32259   3
   9  -4   1 -4.8428 2.08560   3
  -9  -4  -1 0.71179 2.78928   2
   9  -4   1 2.36332 3.04261   2
  -9   4  -1 3.16338 2.41792   2
   9   4   1 -3.3183 2.61109   3
  -9   4  -1 -3.5481 6.35422   3
  10  -4   1 16.2558 3.98758   3
 -10  -4  -1 17.5684 4.48489   2
 -10  -4  -1 15.1122 7.27595   3
  10  -4   1 21.6473 4.78286   2
 -10   4  -1 25.4461 9.31929   3
 -10   4  -1 18.7934 4.24413   2
  10   4   1 12.7723 6.34023   2
  10   4   1 12.1828 4.46511   3
 -11  -4  -1 -2.7980 3.30241   2
  11  -4   1 -2.7876 1.50762   3
 -11  -4  -1 -3.9369 6.26175   3
  11  -4   1 -3.0137 3.54816   2
  11   4   1 4.81839 5.12866   2
 -11   4  -1 0.91736 8.06629   3
  11   4   1 1.65407 3.16204   3
 -11   4  -1 -2.3319 2.63810   2
 -12  -4  -1 93.7020 21.2546   3
  12  -4   1 133.051 20.3518   2
 -12  -4  -1 118.705 20.2536   2
  12   4   1 172.652 21.2893   2
 -12   4  -1 147.077 20.1611   2
  12   4   1 99.6713 20.2342   3
 -12   4  -1 99.8983 22.4940   3
 -13  -4  -1 -5.2124 3.34955   2
 -13  -4  -1 -7.6553 7.11132   3
  13  -4   1 4.87274 3.35089   2
 -13   4  -1 2.38611 10.6355   3
 -13   4  -1 6.19180 3.40908   2
  13   4   1 6.48880 5.91550   2
 -14  -4  -1 -1.7246 3.90281   2
  14  -4   1 -0.9759 2.79252   2
 -14   4  -1 -0.0167 3.42963   2
  14   4   1 0.82767 4.51031   2
  15  -4   1 0.23706 2.39693   2
 -15  -4  -1 4.44358 3.90380   2
 -15   4  -1 -3.4094 3.25970   2
  15   4   1 -5.3905 3.78867   2
 -16  -4  -1 7.06828 4.37847   2
  16  -4   1 14.2173 2.93163   2
 -16   4  -1 19.0064 4.28826   2
  16   4   1 15.2181 4.52323   2
 -16  -5   1 1.38411 3.50602   2
  16  -5  -1 1.87645 1.63085   2
 -16   5   1 1.20663 5.67222   1
  16   5  -1 -4.0366 3.15211   2
 -16   5   1 -3.4987 3.12741   2
 -15  -5   1 -0.3439 3.56427   2
  15  -5  -1 0.74559 2.36925   2
  15   5  -1 -0.3716 4.06219   2
 -15   5   1 -2.1654 3.07264   2
  14  -5  -1 1.88944 3.14150   2
 -14  -5   1 1.63297 3.94551   2
  14   5  -1 3.66659 4.58527   2
 -14   5   1 -2.0309 3.37639   2
 -13  -5   1 -3.4720 5.25826   2
  13  -5  -1 3.80256 3.87874   2
  13   5  -1 4.66396 5.35927   2
 -13   5   1 6.45936 3.58686   2
  12  -5  -1 0.25308 3.23843   2
 -12  -5   1 -2.4809 3.25855   2
 -12  -5   1 -4.1730 5.84276   3
 -12   5   1 2.23504 7.96169   3
 -12   5   1 5.02443 3.23360   2
  12   5  -1 2.98721 3.32978   3
  12   5  -1 -3.6595 5.03604   2
  11  -5  -1 7.42373 3.89506   2
  11  -5  -1 -1.8303 2.04543   3
 -11  -5   1 7.89408 6.87103   3
 -11  -5   1 11.3087 4.02268   2
 -11   5   1 1.39034 3.37753   2
  11   5  -1 6.44687 6.00651   2
 -11   5   1 9.32391 8.72817   3
  11   5  -1 8.63394 3.78492   3
 -10  -5   1 -2.0296 3.14297   2
  10  -5  -1 -2.5288 2.08183   3
 -10  -5   1 -2.5322 5.53782   3
  10  -5  -1 -1.5280 3.45086   2
 -10   5   1 1.94054 2.84251   2
  10   5  -1 0.97932 3.23298   3
  10   5  -1 -4.2693 5.54166   2
  -9  -5   1 -3.8992 5.65829   3
   9  -5  -1 15.4434 3.75399   2
  -9  -5   1 1.10338 3.01503   2
  -9  -5   1 0.11475 4.02390   4
   9  -5  -1 10.7441 3.13553   3
   9   5  -1 3.02921 3.04098   3
  -9   5   1 4.69970 2.66057   2
  -9   5   1 1.66276 7.86875   3
   9   5  -1 0.52664 5.52772   2
   9   5  -1 0.50738 0.45759   4
  -8  -5   1 -1.1880 3.21917   4
   8  -5  -1 0.75122 2.56138   3
  -8  -5   1 2.58543 5.14791   3
  -8  -5   1 1.42067 2.67762   2
   8  -5  -1 -3.2422 2.72142   2
   8   5  -1 -0.5097 0.56714   4
   8   5  -1 3.27382 5.21175   2
  -8   5   1 -0.0900 2.02937   2
   8   5  -1 0.56344 2.80387   3
  -8   5   1 -4.5387 6.46651   3
  -7  -5   1 11.4768 5.71479   3
  -7  -5   1 17.4509 3.83007   4
   7  -5  -1 13.4821 3.96684   2
  -7  -5   1 17.8355 3.75170   2
   7  -5  -1 13.0020 3.99365   3
   7   5  -1 17.0351 5.50793   2
   7   5  -1 18.6892 2.80788   4
  -7   5   1 21.8054 6.83191   3
   7   5  -1 11.4412 4.23102   3
  -7   5   1 19.8989 3.88577   2
  -6  -5   1 2.70260 2.08838   2
   6  -5  -1 1.03216 2.59404   2
  -6  -5   1 1.57400 2.01915   4
  -6  -5   1 -3.6772 4.35776   3
   6  -5  -1 -0.1006 2.60850   3
   6   5  -1 0.74729 0.66540   4
  -6   5   1 5.98387 4.86161   3
   6   5  -1 -0.0144 2.65383   3
  -6   5   1 2.77960 1.81022   2
   6   5  -1 -0.4463 3.81820   2
  -5  -5   1 45.9043 9.10006   2
  -5  -5   1 49.4948 9.07917   4
   5   5  -1 69.6421 9.84407   3
   5   5  -1 54.1189 8.68722   4
  -5   5   1 81.6291 11.0300   3
  -4  -5   1 0.47798 1.55650   2
   4  -5  -1 -0.7077 2.07563   2
  -4  -5   1 -1.6656 4.26018   3
   4  -5  -1 0.81532 2.51070   3
  -4  -5   1 -0.2388 1.52846   4
  -4   5   1 -1.3999 1.61137   2
   4   5  -1 -2.7812 2.81499   2
  -4   5   1 -4.2916 3.39859   3
   4   5  -1 0.87094 0.67601   4
   4   5  -1 -1.0802 2.55375   3
  -4   5   1 2.19166 2.94935   3
  -3  -5   1 3.96750 1.78277   3
  -3  -5   1 4.25157 1.66545   2
   3  -5  -1 -2.8967 1.82699   2
  -3  -5   1 8.69000 1.62086   4
  -3  -5   1 6.53790 4.24729   3
   3  -5  -1 -1.7988 2.45649   3
   3  -5  -1 0.35346 2.61672   3
  -3   5   1 -1.6432 2.52301   2
   3   5  -1 4.70906 1.72814   1
  -3   5   1 -4.2405 2.58221   3
   3   5  -1 6.92712 2.94428   2
   3   5  -1 8.72923 3.73854   3
   3   5  -1 2.14886 2.71631   3
  -3   5   1 2.32761 3.45632   3
  -2  -5   1 0.25793 1.96042   3
   2  -5  -1 -0.1903 2.45144   3
  -2  -5   1 0.01664 1.41129   2
   2  -5  -1 1.12737 1.98595   3
  -2  -5   1 -3.3944 3.40916   3
  -2  -5   1 -1.7464 1.24889   4
   2  -5  -1 -1.6836 1.55071   2
   2   5  -1 1.03665 3.90193   3
   2   5  -1 -0.7810 2.41727   3
   2   5  -1 6.48687 2.74197   2
   2   5  -1 0.63043 1.45157   1
  -2   5   1 -0.0742 3.10651   3
  -2   5   1 -0.4579 3.02283   3
  -2   5   1 -1.6932 3.30442   1
  -1  -5   1 181.019 25.7643   3
   1   5  -1 155.037 25.2910   2
   1   5  -1 145.706 25.7218   3
   1   5  -1 159.981 25.2338   3
   0  -5   1 2.19425 4.35776   3
   0  -5  -1 -1.8117 1.59800   2
   0  -5   1 0.03184 1.58290   2
   0  -5   1 -1.6870 1.97150   3
   0  -5  -1 0.58966 3.63078   3
   0  -5  -1 -1.1266 2.09745   3
   0   5   1 2.11503 2.25435   2
   0   5  -1 -2.1498 2.08769   2
   0   5  -1 0.59742 2.12038   1
   0   5   1 -0.1225 1.97570   1
   0   5   1 1.92380 3.04288   3
   0   5  -1 2.74861 3.12572   3
   0   5   1 -0.2540 2.57858   3
   0   5  -1 -1.7271 2.23296   3
  -1  -5  -1 34.7836 6.03538   3
  -1  -5  -1 23.9797 4.70921   3
  -1  -5  -1 22.2519 4.50401   2
   1  -5   1 37.5267 5.09948   3
  -1  -5  -1 29.0788 4.31782   4
   1   5   1 22.9483 4.47396   1
   1   5   1 25.8480 4.76824   3
   1   5   1 23.7239 5.75901   3
   1   5   1 15.5085 5.09522   2
   2  -5   1 -1.8366 2.23334   3
  -2  -5  -1 1.60348 3.55538   3
   2  -5   1 0.10242 1.77895   3
  -2  -5  -1 0.17276 1.26850   4
  -2  -5  -1 -0.2510 2.10617   3
  -2  -5  -1 0.43278 1.69878   2
   2  -5   1 -0.2341 1.47455   2
   2   5   1 -1.5658 2.49563   2
   2   5   1 -0.4672 1.53437   1
   2   5   1 0.44335 3.84073   3
   2   5   1 -2.0069 2.26775   3
  -2   5  -1 6.41778 3.16577   3
  -2   5  -1 -1.8707 2.74057   3
  -3  -5  -1 81.7198 12.1429   4
  -3  -5  -1 80.7036 12.1936   2
   3  -5   1 65.0303 12.3119   3
   3  -5   1 70.9491 12.2368   2
  -3  -5  -1 81.6603 13.6552   3
  -3  -5  -1 76.8519 12.5165   3
   3  -5   1 63.5724 12.6405   3
   3   5   1 87.9379 12.7389   2
   3   5   1 82.3666 12.7740   3
  -3   5  -1 71.8670 12.1637   2
   3   5   1 62.2609 13.0751   3
  -3   5  -1 81.8195 12.6120   3
   3   5   1 79.6806 12.1932   1
  -3   5  -1 94.3616 13.1561   3
   4  -5   1 0.74952 2.31345   3
   4  -5   1 -0.8523 1.85798   2
  -4  -5  -1 0.19543 1.55845   2
  -4  -5  -1 0.20727 4.36411   3
  -4  -5  -1 0.89237 1.50166   4
  -4   5  -1 -1.4171 2.61128   3
  -4   5  -1 -0.9881 1.52758   2
   4   5   1 0.38709 0.67171   4
   4   5   1 -1.2755 2.69428   3
  -4   5  -1 2.66332 3.37630   3
   4   5   1 -0.9325 2.87931   2
   5  -5   1 77.2999 12.9349   3
   5  -5   1 59.6922 12.5303   2
  -5   5  -1 90.1398 12.4456   2
  -5   5  -1 70.4131 13.5876   3
  -5   5  -1 85.4977 12.9568   3
  -6  -5  -1 0.22886 1.97431   2
  -6  -5  -1 -1.0169 1.78884   4
   6  -5   1 0.82811 2.37360   3
   6  -5   1 0.06333 2.50881   2
  -6  -5  -1 -2.3402 4.35664   3
   6   5   1 3.94940 3.78867   2
  -6   5  -1 2.11593 5.06766   3
   6   5   1 1.99155 0.62240   4
   6   5   1 -1.4349 2.42586   3
  -6   5  -1 1.20986 1.79870   2
   7  -5   1 -3.0793 2.53664   2
  -7  -5  -1 9.18945 2.43379   4
  -7  -5  -1 5.83492 2.41197   2
   7  -5   1 -1.0538 2.35545   3
  -7  -5  -1 6.27437 4.92354   3
   7   5   1 11.5199 3.18068   3
   7   5   1 2.35078 0.74065   4
  -7   5  -1 -3.4867 5.77142   3
  -7   5  -1 0.99628 2.01192   2
   7   5   1 4.24487 4.10325   2
  -8  -5  -1 -1.4807 2.37060   2
   8  -5   1 -0.4935 2.92625   2
  -8  -5  -1 0.89864 2.66961   4
   8  -5   1 -1.4415 2.29057   3
  -8  -5  -1 4.61334 5.28616   3
   8   5   1 0.44574 0.51694   4
   8   5   1 3.46801 2.88684   3
   8   5   1 0.11926 4.92991   2
  -8   5  -1 -0.7239 6.65693   3
  -8   5  -1 0.70170 2.16872   2
  -9  -5  -1 5.37130 5.70571   3
  -9  -5  -1 5.44413 4.35203   4
  -9  -5  -1 12.8273 4.02214   2
   9  -5   1 16.7341 3.68972   3
  -9   5  -1 11.6414 3.66904   2
   9   5   1 16.6703 6.12609   2
   9   5   1 8.86279 4.07032   3
  -9   5  -1 35.9436 9.03839   3
 -10  -5  -1 -2.4982 3.17753   2
  10  -5   1 -4.6767 1.83391   3
 -10  -5  -1 1.79138 4.62346   4
  10  -5   1 0.53708 3.19281   2
 -10  -5  -1 -4.2321 6.65686   3
  10   5   1 0.05873 3.12923   3
 -10   5  -1 -5.8136 9.36733   3
  10   5   1 -0.4294 5.47335   2
 -10   5  -1 2.15596 2.69801   2
  11  -5   1 -2.5533 3.22336   2
 -11  -5  -1 0.59456 3.24532   2
  11  -5   1 -5.0654 1.68464   3
 -11  -5  -1 0.64495 6.85960   3
  11   5   1 -4.1212 5.47974   2
 -11   5  -1 -12.018 8.08597   3
  11   5   1 2.05296 3.28087   3
 -11   5  -1 -0.2585 2.88257   2
  12  -5   1 -0.2230 2.95030   2
 -12  -5  -1 4.52476 6.54276   3
 -12  -5  -1 1.75833 3.48314   2
  12   5   1 0.68385 5.09812   2
 -12   5  -1 -3.9443 2.92432   2
  12   5   1 -2.4206 3.23439   3
 -12   5  -1 11.4171 7.92177   3
 -13  -5  -1 2.40697 4.15252   2
  13  -5   1 -0.6108 4.94329   2
  13   5   1 4.65054 4.91454   2
 -13   5  -1 0.25331 3.36355   2
 -14  -5  -1 2.71768 4.03027   2
  14  -5   1 3.09201 2.78077   2
 -14   5  -1 2.12447 3.53624   2
  14   5   1 -1.6998 4.43400   2
  15  -5   1 -0.9708 1.97944   2
 -15  -5  -1 5.75604 3.96999   2
  15   5   1 0.50476 3.90117   2
 -15   5  -1 21.3889 5.40646   2
 -16  -5  -1 0.35720 3.55653   2
  16   5   1 0.23755 3.12877   2
 -16   5  -1 0.14040 5.62298   1
 -16  -6   1 9.57329 3.95636   2
 -16   6   1 -12.761 5.24789   1
 -16   6   1 -3.0348 4.40558   2
  16   6  -1 -8.0161 2.77883   2
  15  -6  -1 -1.0260 1.87057   2
 -15  -6   1 -1.5216 3.70838   2
 -15   6   1 6.10151 6.28092   1
  15   6  -1 -2.5237 3.88836   2
 -15   6   1 1.21568 3.19783   2
  14  -6  -1 0.17935 2.53712   2
 -14  -6   1 4.65842 4.29306   2
 -14   6   1 4.26188 3.83499   2
  14   6  -1 -1.4635 4.82906   2
  13  -6  -1 -3.7884 2.71517   2
 -13  -6   1 -0.9369 3.86920   2
 -13   6   1 5.32421 5.31509   2
  13   6  -1 -3.4220 4.79106   2
 -12  -6   1 -4.5453 3.13916   2
  12  -6  -1 1.87835 3.00117   2
 -12   6   1 2.39737 3.51435   2
  12   6  -1 11.5282 3.44017   3
 -12   6   1 -3.6907 11.4660   3
  12   6  -1 -5.6917 5.09922   2
 -11  -6   1 -0.6004 6.33919   3
  11  -6  -1 -0.6209 1.88706   3
 -11  -6   1 -5.0393 3.32259   2
  11  -6  -1 -0.0707 2.90960   2
  11   6  -1 3.27122 5.83057   2
 -11   6   1 -5.8947 8.36287   3
 -11   6   1 0.95243 3.05871   2
  11   6  -1 0.66185 3.25505   3
 -10  -6   1 11.1143 6.27150   3
 -10  -6   1 0.83547 3.44796   2
  10  -6  -1 4.08264 2.56318   3
  10  -6  -1 3.08540 3.28165   2
 -10   6   1 5.02013 3.90034   2
  10   6  -1 2.93738 3.55885   3
 -10   6   1 0.50415 8.93053   3
  10   6  -1 0.29777 5.85882   2
   9  -6  -1 -7.4311 2.17632   3
  -9  -6   1 -2.2794 3.89779   4
  -9  -6   1 4.57222 5.40817   3
   9  -6  -1 0.21548 2.81547   2
  -9   6   1 3.60031 7.63782   3
   9   6  -1 3.47122 5.85157   2
  -9   6   1 2.86510 2.76543   2
   9   6  -1 1.24639 3.04546   3
   9   6  -1 2.06456 0.62343   4
  -8  -6   1 103.832 16.8652   3
  -8  -6   1 102.444 15.4288   2
  -8  -6   1 105.010 15.4110   4
   8  -6  -1 73.4111 15.4325   3
   8  -6  -1 100.420 15.3938   2
  -8   6   1 118.036 17.8895   3
   8   6  -1 77.3655 14.5350   4
   8   6  -1 105.578 15.7656   3
  -8   6   1 97.8261 15.1835   2
   8   6  -1 142.981 16.9019   2
  -7  -6   1 -0.0371 2.16046   2
   7  -6  -1 -0.2318 2.66852   3
  -7  -6   1 0.44644 4.70715   3
   7  -6  -1 -1.9946 2.50349   2
  -7  -6   1 0.44703 2.38240   4
  -7   6   1 2.09525 5.51031   3
  -7   6   1 3.01491 2.30846   2
   7   6  -1 0.03054 0.78441   4
   7   6  -1 -2.7719 4.07068   2
   7   6  -1 1.60680 2.88982   3
  -6  -6   1 3.42767 6.47547   3
   6  -6  -1 4.98831 3.01198   3
  -6  -6   1 4.10359 2.46372   2
   6  -6  -1 10.1757 2.73331   2
  -6  -6   1 5.94841 2.48422   4
   6   6  -1 4.71573 3.19964   3
  -6   6   1 5.57837 2.71368   2
   6   6  -1 9.39822 1.46356   4
  -6   6   1 8.87746 5.09212   3
   6   6  -1 5.83828 4.24806   2
   5  -6  -1 2.69031 2.41673   3
   5  -6  -1 -0.1096 2.00211   2
  -5  -6   1 0.81966 1.86854   2
  -5  -6   1 -1.4251 4.15881   3
  -5  -6   1 -0.0574 1.84072   4
   5   6  -1 -1.7420 3.18421   2
   5   6  -1 1.41943 0.82570   4
  -5   6   1 4.54720 4.07432   3
  -5   6   1 0.44379 2.12385   2
   5   6  -1 0.99608 2.47694   3
   4  -6  -1 214.889 33.0975   2
   4  -6  -1 216.981 33.3684   3
  -4  -6   1 210.045 33.0380   2
  -4  -6   1 197.085 33.7804   3
  -4  -6   1 188.742 32.9789   4
  -4   6   1 219.959 33.3332   3
   4   6  -1 206.845 33.4017   2
  -4   6   1 246.002 33.6689   3
   4   6  -1 227.145 33.4574   3
  -4   6   1 194.267 33.0530   2
  -3  -6   1 0.28870 1.46057   4
  -3  -6   1 -1.5334 1.57367   2
   3  -6  -1 1.66146 2.44809   3
   3  -6  -1 -2.5328 1.65365   2
  -3  -6   1 1.89164 4.00057   3
  -3   6   1 -0.9815 1.65259   2
   3   6  -1 1.73109 1.73262   1
  -3   6   1 3.12233 3.13519   3
   3   6  -1 2.18424 3.10748   2
   3   6  -1 1.09338 2.49669   3
  -3   6   1 -1.6148 3.43281   3
  -2  -6   1 1962.52 326.704   2
  -2  -6   1 2076.35 326.950   3
   2  -6  -1 2352.69 326.707   2
   2   6  -1 2073.36 326.822   2
   2   6  -1 2060.53 327.027   3
  -1  -6   1 -1.7487 1.19197   4
   1  -6  -1 0.75400 1.75485   3
   1  -6  -1 -0.0867 1.66959   2
  -1  -6   1 -1.0828 1.79294   3
  -1  -6   1 1.96250 1.56129   2
  -1  -6   1 -2.0356 3.64503   3
   1  -6  -1 0.54777 2.79739   3
  -1   6   1 1.50470 3.41678   3
   1   6  -1 -2.7793 3.67153   3
  -1   6   1 -1.0871 2.78842   3
  -1   6   1 -0.8059 2.72376   1
   1   6  -1 0.01390 2.19183   3
   1   6  -1 -0.6699 1.30461   1
  -1   6   1 2.56041 2.57740   2
   1   6  -1 0.73997 2.80827   2
   0  -6   1 535.972 89.8697   3
   0  -6   1 543.814 89.7554   2
   0  -6  -1 528.542 89.7554   2
   0  -6  -1 555.562 89.8781   3
   0  -6   1 610.859 90.0402   3
   0   6   1 677.655 90.0547   3
   0   6  -1 530.770 89.7504   1
   0   6  -1 605.959 89.8531   2
   0   6   1 585.291 89.7613   1
   0   6  -1 617.616 89.9001   3
  -1  -6  -1 2.34591 1.64847   2
  -1  -6  -1 1.81147 4.02355   3
  -1  -6  -1 1.68627 1.26015   4
  -1  -6  -1 -0.8788 1.75789   3
   1  -6   1 1.25866 1.67164   2
   1  -6   1 -0.9247 2.43033   3
   1  -6   1 -1.7474 1.90273   3
  -1   6  -1 -2.1455 2.67144   3
   1   6   1 -1.8190 2.37307   3
  -1   6  -1 0.37576 2.70107   1
  -1   6  -1 -1.4826 3.12880   3
   1   6   1 -2.5381 2.83469   2
  -1   6  -1 3.41677 2.42590   2
   1   6   1 -5.0036 3.62810   3
   1   6   1 1.27479 1.33285   1
  -2  -6  -1 1937.96 335.826   4
  -2  -6  -1 2145.12 336.141   3
   2  -6   1 2376.06 336.245   3
   2  -6   1 2506.70 335.888   2
  -2  -6  -1 2089.78 335.901   2
   2   6   1 2143.34 335.876   1
   2   6   1 1906.39 336.143   3
   2   6   1 2217.13 336.020   3
   3  -6   1 -1.0887 2.43563   3
  -3  -6  -1 3.48112 1.51464   4
  -3  -6  -1 0.11990 1.63540   2
  -3  -6  -1 -0.3991 3.61324   3
   3  -6   1 0.47610 1.67779   2
   3   6   1 0.03314 2.57712   3
  -3   6  -1 -0.2983 2.98494   3
  -3   6  -1 -0.1570 3.81008   3
   3   6   1 -1.4781 1.60192   1
  -3   6  -1 -1.9946 1.66663   2
   3   6   1 3.55327 3.13982   2
   4  -6   1 27.6481 5.23926   2
   4  -6   1 31.1395 5.73470   3
  -4   6  -1 28.0265 5.89565   3
  -4   6  -1 30.5699 5.39392   2
  -4   6  -1 36.3681 6.74233   3
   4   6   1 30.9372 5.74274   3
  -5  -6  -1 4.24992 4.41697   3
  -5  -6  -1 1.73532 1.81289   2
   5  -6   1 2.77216 2.14250   2
   5  -6   1 -0.1912 2.32469   3
  -5  -6  -1 0.82176 1.74376   4
   5   6   1 0.51995 3.05141   3
   5   6   1 -3.1813 3.16589   2
  -5   6  -1 -1.8317 4.07135   3
   5   6   1 -0.1409 0.69642   4
  -5   6  -1 -2.6743 1.94496   2
  -6  -6  -1 13.8891 5.77271   3
   6  -6   1 11.3931 3.62258   3
   6  -6   1 9.77777 3.05324   2
  -6  -6  -1 11.6445 3.00665   4
  -6  -6  -1 12.8493 3.03875   2
   6   6   1 15.4129 2.27180   4
   6   6   1 12.7372 4.56886   2
  -6   6  -1 9.06913 3.13129   2
  -6   6  -1 10.5909 5.48348   3
   6   6   1 19.3474 4.25095   3
   7  -6   1 0.00420 2.36832   3
  -7  -6  -1 1.98996 2.24795   2
  -7  -6  -1 0.65542 2.25356   4
   7  -6   1 2.71081 2.49946   2
  -7  -6  -1 -0.0433 4.78504   3
   7   6   1 -2.1716 3.34004   3
   7   6   1 0.17488 0.62657   4
  -7   6  -1 3.55080 5.86743   3
  -7   6  -1 0.77426 2.32855   2
   7   6   1 -0.0726 4.12806   2
   8  -6   1 5.62584 3.00947   3
   8  -6   1 1.33444 2.99514   2
   8   6   1 34.6604 5.99741   2
  -8   6  -1 4.69146 2.64919   2
   8   6   1 13.2819 3.47071   3
   8   6   1 6.91250 1.31796   4
  -8   6  -1 0.32346 7.80976   3
  -9  -6  -1 6.98707 4.52403   4
   9  -6   1 0.65015 2.18595   3
   9  -6   1 1.80920 2.65325   2
  -9  -6  -1 -6.6389 5.21290   3
  -9  -6  -1 -1.7526 2.94305   2
  -9   6  -1 1.66352 7.70236   3
  -9   6  -1 -1.9964 2.55927   2
   9   6   1 -3.7872 2.91050   3
   9   6   1 3.80990 5.82356   2
  10  -6   1 2.31111 1.72567   3
  10  -6   1 1.43025 2.97034   2
 -10  -6  -1 -0.5642 5.97284   3
 -10  -6  -1 1.70375 3.23577   2
 -10  -6  -1 -0.1953 4.17952   4
  10   6   1 -0.8822 3.34817   3
 -10   6  -1 7.35045 8.39333   3
 -10   6  -1 6.91859 3.16533   2
  10   6   1 1.29962 6.12276   2
 -11  -6  -1 8.02836 6.61643   3
  11  -6   1 -3.0096 2.73498   2
 -11  -6  -1 -0.6522 3.24841   2
 -11   6  -1 1.07899 3.13796   2
 -11   6  -1 5.27662 8.81106   3
  11   6   1 -0.7367 5.61348   2
  11   6   1 -5.2753 4.12882   3
 -12  -6  -1 3.01977 3.78937   2
 -12  -6  -1 7.10829 9.06016   3
  12  -6   1 0.56804 2.90874   2
 -12   6  -1 3.65108 3.58163   2
  12   6   1 0.49172 5.33044   2
  12   6   1 0.83338 3.49333   3
 -12   6  -1 -10.309 10.1455   3
  13  -6   1 1.92098 2.73309   2
 -13  -6  -1 0.20063 3.88927   2
 -13   6  -1 -2.0373 3.69536   2
  13   6   1 -7.1109 4.62979   2
 -14  -6  -1 -1.7599 3.99510   2
  14  -6   1 0.13736 2.26181   2
  14   6   1 -4.1706 4.42886   2
 -14   6  -1 -6.4733 3.24363   2
 -15  -6  -1 -6.7695 3.74442   2
  15   6   1 -7.3425 3.68363   2
 -15   6  -1 7.90053 3.47405   2
 -16  -6  -1 -0.7710 3.26717   2
 -16   6  -1 6.54017 5.80590   1
  16   6   1 0.71898 3.21773   2
  15  -7  -1 1.75766 1.71399   2
 -15   7   1 -7.1562 7.91262   1
  15   7  -1 -3.8428 3.83958   2
 -15   7   1 -3.1925 3.40177   2
 -14  -7   1 -2.9093 3.78455   2
  14  -7  -1 1.29262 2.19599   2
 -14   7   1 0.17673 3.55270   2
  14   7  -1 -1.2210 4.83905   2
 -14   7   1 4.28867 7.29632   1
 -13  -7   1 0.73684 3.78811   2
  13  -7  -1 -0.7107 2.50224   2
 -13   7   1 0.87611 3.61668   2
  13   7  -1 0.32032 5.01128   2
 -12  -7   1 0.58994 3.71164   2
 -12  -7   1 -4.0441 5.65426   3
  12  -7  -1 2.58696 2.83945   2
 -12   7   1 4.49023 9.05563   3
  12   7  -1 -5.5913 3.16119   3
  12   7  -1 5.77716 5.96158   2
 -12   7   1 -1.8261 3.64020   2
 -11  -7   1 2.22381 3.93512   2
  11  -7  -1 -4.7880 2.72033   2
 -11  -7   1 -12.763 5.08502   3
 -11   7   1 -1.5569 3.24599   2
 -11   7   1 7.28721 9.09782   3
  11   7  -1 6.28334 5.95165   2
  11   7  -1 -4.2005 3.34255   3
  10  -7  -1 -5.4359 1.77393   3
  10  -7  -1 0.03119 2.80271   2
 -10  -7   1 -2.9084 3.06137   2
 -10  -7   1 -1.8227 5.69418   3
  10   7  -1 -5.7688 6.11845   2
  10   7  -1 -3.5867 3.38258   3
 -10   7   1 2.47633 9.25641   3
 -10   7   1 -0.3722 2.94897   2
  -9  -7   1 5.72126 3.47893   2
   9  -7  -1 13.6290 3.36889   2
   9  -7  -1 7.71624 3.84475   3
  -9  -7   1 8.78010 6.13783   3
  -9  -7   1 5.86698 5.09521   4
   9   7  -1 7.36552 6.26608   2
  -9   7   1 7.01743 3.51579   2
   9   7  -1 7.23659 1.37560   4
  -9   7   1 -7.8986 8.38740   3
   9   7  -1 5.95591 4.03966   3
   8  -7  -1 -2.5464 2.54903   2
  -8  -7   1 1.62016 2.86559   2
  -8  -7   1 -2.7255 3.25507   4
   8  -7  -1 0.18227 2.68058   3
  -8  -7   1 -3.1524 5.02170   3
  -8   7   1 10.8324 7.76994   3
  -8   7   1 1.82410 2.78888   2
   8   7  -1 -1.1031 3.07721   3
   8   7  -1 -0.5544 0.66492   4
   8   7  -1 4.16667 5.85559   2
   7  -7  -1 24.4802 5.33579   3
  -7  -7   1 27.7365 5.10118   2
  -7  -7   1 19.7551 6.87838   3
  -7  -7   1 19.4468 5.06250   4
   7  -7  -1 23.1565 5.07463   2
  -7   7   1 34.7125 8.59551   3
   7   7  -1 31.9744 4.30751   4
   7   7  -1 19.4044 5.71922   3
  -7   7   1 24.1852 5.06065   2
   7   7  -1 24.0240 6.53896   2
   6  -7  -1 -2.2154 2.53246   3
  -6  -7   1 -1.1089 2.04645   2
  -6  -7   1 -4.1295 1.93607   4
   6  -7  -1 3.29011 2.37622   2
  -6  -7   1 -0.4805 4.23571   3
   6   7  -1 -2.0038 3.56705   2
   6   7  -1 3.74830 3.03444   3
  -6   7   1 -1.2831 4.74782   3
   6   7  -1 0.45544 0.71017   4
  -6   7   1 -1.4189 2.16930   2
   5  -7  -1 9.93322 2.85346   3
  -5  -7   1 2.17723 1.97577   4
  -5  -7   1 2.83453 4.86770   3
   5  -7  -1 1.74175 2.17433   2
  -5  -7   1 -0.5896 1.73626   2
  -5   7   1 5.76455 4.29106   3
  -5   7   1 7.27805 2.26049   2
   5   7  -1 0.89242 0.89570   4
   5   7  -1 5.12731 3.14546   3
   5   7  -1 0.55333 3.76784   2
  -4  -7   1 3.16250 4.02264   3
   4  -7  -1 0.05459 1.85955   2
   4  -7  -1 0.49904 2.64131   3
  -4  -7   1 -0.7951 1.62408   4
  -4  -7   1 -0.0754 1.77775   2
   4   7  -1 -0.9891 2.61778   3
  -4   7   1 -2.7113 4.23706   3
   4   7  -1 -2.6979 3.19095   2
   4   7  -1 -0.6327 1.72819   1
  -4   7   1 2.63505 2.16205   2
  -3  -7   1 6.87148 2.08831   2
   3  -7  -1 3.02573 1.97364   2
  -3  -7   1 8.53191 2.07437   4
  -3  -7   1 6.86779 4.23037   3
   3  -7  -1 4.45900 2.82511   3
  -3   7   1 3.93552 2.66951   2
  -3   7   1 41.4649 7.48265   1
  -3   7   1 9.77876 3.69877   3
   3   7  -1 6.62999 3.21432   3
   3   7  -1 4.38345 2.21177   1
   3   7  -1 12.8448 3.62390   2
  -3   7   1 9.65065 4.24837   3
   2  -7  -1 0.16069 2.41880   3
  -2  -7   1 2.25674 1.63202   2
  -2  -7   1 -0.8361 1.33153   4
   2  -7  -1 2.20239 1.69615   2
  -2  -7   1 -0.7959 3.98600   3
   2   7  -1 1.01525 1.58709   1
  -2   7   1 0.98834 3.41087   3
   2   7  -1 -4.3138 2.85887   2
  -2   7   1 -0.2990 2.61016   2
  -2   7   1 3.72545 3.54870   1
  -2   7   1 0.30417 3.37142   3
   2   7  -1 1.70606 2.45866   3
  -1  -7   1 30.4475 5.51191   2
  -1  -7   1 32.1631 5.46970   4
  -1  -7   1 22.8669 6.87884   3
   1   7  -1 31.8985 5.84273   3
   1   7  -1 40.0554 5.58216   1
   1   7  -1 23.3529 6.71049   3
   1   7  -1 37.1176 6.27022   2
   0  -7  -1 -1.0216 3.73201   3
   0  -7  -1 4.02786 1.27838   4
   0  -7  -1 0.13031 1.94967   2
   0  -7   1 4.16547 3.60575   3
   0  -7   1 -0.9821 1.80299   2
   0   7   1 -1.8831 2.44307   3
   0   7  -1 1.88024 2.52213   2
   0   7   1 -0.9121 3.11093   3
   0   7  -1 -0.0118 3.38732   3
   0   7   1 -0.4577 1.96410   1
   0   7  -1 4.09238 2.10804   1
   0   7   1 0.42281 2.48757   2
   0   7  -1 0.21566 2.58235   3
   1  -7   1 70.7215 9.61103   2
  -1  -7  -1 46.9596 9.29865   4
  -1  -7  -1 41.9018 10.3966   3
  -1  -7  -1 54.2302 9.60166   2
   1   7   1 69.7467 10.1601   2
   1   7   1 28.3534 11.1384   3
  -1   7  -1 86.2867 10.3400   3
   1   7   1 61.8770 9.41802   1
   1   7   1 58.6678 10.0474   3
  -2  -7  -1 0.85160 1.40937   4
   2  -7   1 1.96183 1.78105   2
  -2  -7  -1 -2.0168 1.84630   2
   2  -7   1 0.96534 2.40620   3
  -2  -7  -1 -2.5949 4.00866   3
  -2   7  -1 2.01854 3.27206   1
  -2   7  -1 2.51048 2.49907   2
  -2   7  -1 -1.3754 3.15159   3
   2   7   1 2.09799 3.02865   2
   2   7   1 -0.8732 2.43734   3
  -2   7  -1 1.69624 3.21659   3
   2   7   1 -0.3356 1.59884   1
  -3  -7  -1 22.2420 4.64504   2
  -3  -7  -1 46.9432 6.43219   3
  -3   7  -1 30.0111 5.90454   1
   3   7   1 25.2087 5.23501   3
   3   7   1 24.1770 4.69569   1
  -4  -7  -1 -2.8025 4.22004   3
  -4  -7  -1 -2.7750 1.46933   4
  -4  -7  -1 0.27059 1.77743   2
   4  -7   1 0.20923 1.83975   2
   4  -7   1 -0.7563 2.47496   3
   4   7   1 0.83764 3.21172   2
  -4   7  -1 4.16549 4.24243   3
  -4   7  -1 3.39295 2.18966   2
   4   7   1 0.18390 1.72714   1
   4   7   1 4.27163 3.05969   3
  -4   7  -1 -2.9290 4.25460   3
  -5  -7  -1 9.99619 3.57191   2
   5  -7   1 22.4740 4.15600   3
   5  -7   1 21.4897 3.68425   2
  -5  -7  -1 17.2123 5.89296   3
  -5   7  -1 19.3414 5.50441   3
  -5   7  -1 24.4592 3.97091   2
   5   7   1 31.8401 6.07838   2
   5   7   1 11.9874 4.31897   3
  -6  -7  -1 2.46797 2.03670   4
  -6  -7  -1 6.87676 4.85920   3
  -6  -7  -1 0.03580 1.97260   2
   6  -7   1 -1.0728 2.49923   3
   6  -7   1 1.34793 2.20328   2
  -6   7  -1 -3.4533 2.14069   2
   6   7   1 2.21104 3.18842   3
   6   7   1 -4.3693 3.70606   2
  -6   7  -1 3.81472 5.11583   3
   6   7   1 0.85736 0.71096   4
   7  -7   1 18.3628 4.64611   2
  -7  -7  -1 28.8790 6.67434   3
   7  -7   1 18.7024 4.96023   3
  -7  -7  -1 33.6725 4.89764   2
   7   7   1 31.0713 5.46659   3
   7   7   1 41.3454 6.64370   2
  -7   7  -1 16.2640 7.64956   3
  -7   7  -1 16.6215 4.65280   2
  -8  -7  -1 2.22812 5.40207   3
   8  -7   1 -1.1194 2.45840   2
  -8  -7  -1 -3.3543 2.75448   4
   8  -7   1 0.72922 2.42718   3
  -8  -7  -1 -1.5761 2.65812   2
   8   7   1 0.30859 3.12931   3
   8   7   1 1.62871 5.99500   2
  -8   7  -1 -2.0322 2.55569   2
  -8   7  -1 -3.6667 7.66068   3
   8   7   1 -0.1340 0.65011   4
  -9  -7  -1 -0.4024 3.12662   2
   9  -7   1 2.08237 2.82076   2
  -9  -7  -1 -0.4201 3.70030   4
   9  -7   1 6.12480 2.40167   3
  -9  -7  -1 -4.3399 5.40719   3
  -9   7  -1 -1.4450 8.30879   3
   9   7   1 -0.8608 3.54649   3
  -9   7  -1 7.57360 3.21339   2
   9   7   1 -4.8022 5.71427   2
 -10  -7  -1 9.93080 4.68021   4
 -10  -7  -1 -1.6556 5.68714   3
  10  -7   1 4.13948 2.91589   2
 -10  -7  -1 0.62372 3.17314   2
  10  -7   1 4.42303 3.00744   3
 -10   7  -1 2.84381 9.05965   3
  10   7   1 -1.6321 3.33870   3
  10   7   1 -1.5591 6.05427   2
 -11  -7  -1 6.34938 3.83564   2
 -11  -7  -1 12.1118 6.83586   3
  11  -7   1 9.29225 3.19050   2
  11   7   1 4.31152 6.12820   2
  11   7   1 3.15395 3.63635   3
 -11   7  -1 3.17297 3.66392   2
 -11   7  -1 4.82379 9.27585   3
 -12  -7  -1 -1.5646 3.39078   2
  12  -7   1 2.69371 2.80627   2
 -12  -7  -1 3.11411 5.88482   3
  12   7   1 6.71616 3.16220   3
  12   7   1 3.04548 5.90894   2
 -12   7  -1 -1.1749 8.12182   3
 -12   7  -1 3.31689 3.76352   2
 -13  -7  -1 0.17539 3.64128   2
  13  -7   1 0.36798 2.34030   2
  13   7   1 2.97757 5.27047   2
 -13   7  -1 -1.7639 3.16717   2
  14  -7   1 1.79599 2.04685   2
 -14  -7  -1 -1.3735 3.69864   2
 -14   7  -1 1.36169 3.36114   2
  14   7   1 2.01931 4.73484   2
 -15  -7  -1 -3.2050 4.35703   2
  15  -7   1 -0.1753 1.34799   2
 -15   7  -1 -9.0561 6.82740   1
  15   7   1 0.03252 3.89505   2
 -15   7  -1 7.71470 3.62822   2
  15  -8  -1 -4.2855 1.34243   2
 -15  -8   1 -2.2416 3.70034   2
  15   8  -1 -3.7409 3.92659   2
 -15   8   1 -3.7969 5.82229   1
 -14  -8   1 5.46890 4.07118   2
  14  -8  -1 -2.7815 1.75748   2
 -14   8   1 1.37481 7.18818   1
 -14   8   1 -0.4280 3.25882   2
  14   8  -1 -3.9604 4.53213   2
 -13  -8   1 0.62232 3.81406   2
  13  -8  -1 3.08116 2.49585   2
 -13   8   1 -0.5874 7.61517   1
  13   8  -1 7.76632 5.60378   2
 -13   8   1 -3.6599 3.74193   2
  12  -8  -1 2.27150 2.60278   2
 -12  -8   1 -6.7760 3.74709   2
 -12  -8   1 1.15928 5.35600   3
  12   8  -1 -5.5570 8.43403   2
  12   8  -1 6.15888 3.55526   3
 -12   8   1 5.19550 12.2508   3
 -12   8   1 -2.0026 3.60111   2
  11  -8  -1 1.77683 2.64303   2
 -11  -8   1 -3.0211 3.57284   2
 -11  -8   1 6.45863 6.09043   3
  11   8  -1 0.68879 3.11164   3
 -11   8   1 -10.737 2.71638   2
 -11   8   1 -5.8355 8.50852   3
  11   8  -1 4.93826 6.06183   2
  10  -8  -1 12.3470 3.55424   2
 -10  -8   1 15.1430 6.94884   3
 -10  -8   1 9.52090 4.33572   2
  10   8  -1 22.2324 7.20216   2
  10   8  -1 8.25216 4.53442   3
 -10   8   1 11.9039 9.36998   3
 -10   8   1 6.92159 3.93105   2
   9  -8  -1 0.15665 2.79218   2
  -9  -8   1 -2.3890 3.09888   2
  -9  -8   1 -1.1363 3.99364   4
  -9  -8   1 -5.3147 5.82578   3
   9  -8  -1 -2.4204 2.19177   3
   9   8  -1 0.00189 3.47273   3
  -9   8   1 4.56692 3.30890   2
  -9   8   1 15.6995 11.1659   3
   9   8  -1 1.20177 5.73276   2
   9   8  -1 -0.7891 0.51295   4
   8  -8  -1 18.2220 4.67992   3
   8  -8  -1 22.4792 4.37535   2
  -8  -8   1 7.01521 4.69982   4
  -8  -8   1 16.4192 4.31092   2
  -8  -8   1 20.4137 6.74664   3
  -8   8   1 24.0646 4.73623   2
   8   8  -1 19.9266 3.19622   4
  -8   8   1 18.6042 8.39377   3
   8   8  -1 18.2486 4.94245   3
   8   8  -1 18.7487 6.57211   2
  -7  -8   1 -1.4365 2.56596   4
   7  -8  -1 -1.5304 2.30763   2
   7  -8  -1 -0.0489 2.77003   3
  -7  -8   1 2.20809 2.50403   2
  -7  -8   1 2.13224 5.10364   3
   7   8  -1 -0.3471 0.74658   4
  -7   8   1 -4.3459 2.60630   2
  -7   8   1 1.51302 6.49334   3
   7   8  -1 -3.8347 4.70481   2
   7   8  -1 3.19206 3.15397   3
  -6  -8   1 2.26063 2.26871   2
  -6  -8   1 0.77366 2.33365   4
  -6  -8   1 9.37087 5.42587   3
   6  -8  -1 4.72143 2.40007   2
   6  -8  -1 3.81995 2.95783   3
  -6   8   1 2.39172 2.59358   2
   6   8  -1 5.03898 4.20781   2
   6   8  -1 4.18523 1.11576   4
  -6   8   1 9.53691 5.65683   3
   6   8  -1 5.47840 3.59146   3
  -5  -8   1 -0.1009 1.84380   2
  -5  -8   1 0.23628 1.88812   4
   5  -8  -1 0.21600 1.97240   2
   5  -8  -1 0.33352 2.59227   3
  -5  -8   1 -3.2654 4.98106   3
   5   8  -1 0.54374 2.89608   3
   5   8  -1 4.01448 3.99247   2
   5   8  -1 0.23599 0.81939   4
  -5   8   1 1.50132 4.31938   3
  -5   8   1 1.03242 2.61103   2
   4  -8  -1 -1.4485 1.73552   2
   4  -8  -1 -0.7019 2.74144   3
  -4  -8   1 3.06712 1.97899   2
   4   8  -1 2.40529 3.06438   3
  -4   8   1 1.06513 2.76456   2
  -4   8   1 1.04769 4.47878   3
  -4   8   1 -1.1762 4.39511   1
   4   8  -1 6.19659 2.09308   1
  -3  -8   1 0.04024 1.66226   4
  -3  -8   1 0.54602 1.78592   2
   3  -8  -1 -0.8903 1.59709   2
   3  -8  -1 1.09937 2.54231   3
  -3  -8   1 2.56830 3.92651   3
  -3   8   1 -1.4201 4.12749   3
  -3   8   1 -1.4459 4.02056   1
   3   8  -1 0.99626 2.71475   3
  -3   8   1 -1.1373 2.72005   2
   3   8  -1 -0.2176 3.44802   2
   3   8  -1 -0.2417 1.89075   1
  -2  -8   1 221.598 35.6879   3
   2  -8  -1 255.781 35.3629   3
  -2  -8   1 207.079 35.0096   2
  -2  -8   1 229.174 34.8977   4
   2  -8  -1 232.108 34.9887   2
   2   8  -1 211.459 35.2269   3
   2   8  -1 208.095 35.2632   2
   1  -8  -1 -2.5127 1.05184   4
  -1  -8   1 -1.0707 1.97997   2
  -1  -8   1 0.14270 1.24369   4
   1  -8  -1 -1.7344 2.90089   3
   1  -8  -1 -1.2819 2.07334   2
  -1  -8   1 -1.3689 3.73814   3
   1   8  -1 -1.4050 1.46193   1
  -1   8   1 -1.1233 3.24849   3
  -1   8   1 -1.4787 2.91935   1
   1   8  -1 -2.1181 2.50141   3
   1   8  -1 2.57251 3.08935   2
  -1   8   1 -0.3557 2.52976   2
   0  -8  -1 150.152 23.0928   2
   0  -8   1 145.980 23.6591   3
   0  -8  -1 130.243 22.8800   4
   0  -8  -1 163.610 23.8753   3
   0  -8   1 154.474 23.0969   2
   0   8  -1 154.287 23.5427   3
   0   8   1 153.365 23.3473   2
   0   8   1 167.043 23.4950   3
   0   8  -1 128.586 23.3334   2
   0   8   1 133.855 23.0395   1
  -1  -8  -1 1.40342 1.35563   4
  -1  -8  -1 0.60851 1.99921   2
   1  -8   1 -1.0497 2.82172   3
  -1  -8  -1 -3.6216 3.89235   3
   1  -8   1 -0.1681 1.93130   2
   1   8   1 1.03206 2.68366   3
  -1   8  -1 1.13006 3.18590   1
   1   8   1 1.37731 1.55653   1
  -1   8  -1 -1.2735 2.52054   2
  -1   8  -1 -1.5512 3.28726   3
   1   8   1 1.11409 3.19388   2
  -1   8  -1 -4.6939 3.08080   3
   2  -8   1 205.668 29.0488   2
  -2  -8  -1 210.850 29.3138   2
   2  -8   1 219.675 29.4043   3
  -2  -8  -1 182.477 29.9136   3
  -2  -8  -1 158.821 28.9117   4
   2   8   1 170.293 29.4031   2
   2   8   1 178.900 29.0063   1
   2   8   1 162.493 29.3071   3
   3  -8   1 -3.6119 1.67854   2
  -3  -8  -1 -0.5747 1.75433   2
  -3  -8  -1 1.90514 1.61914   4
  -3  -8  -1 -3.7644 4.20434   3
   3  -8   1 -1.0548 2.61796   3
  -3   8  -1 6.49754 4.09689   1
  -3   8  -1 0.13187 3.83022   3
   3   8   1 -0.4862 2.38691   1
   3   8   1 -3.3740 2.89264   2
   3   8   1 -0.7244 2.60095   3
  -3   8  -1 3.36122 2.83115   2
  -5  -8  -1 -2.2426 4.24010   3
  -5  -8  -1 0.53586 1.88679   2
   5  -8   1 2.14942 2.45597   3
   5  -8   1 -0.4553 1.83341   2
  -5  -8  -1 1.31822 1.87657   4
   5   8   1 2.76979 3.77044   2
   5   8   1 2.74577 3.78821   3
   5   8   1 -0.9078 0.77476   4
  -5   8  -1 -0.8807 4.21921   3
  -6  -8  -1 16.2935 6.18604   3
  -6  -8  -1 23.1519 4.37288   2
   6  -8   1 23.4971 4.91955   3
  -6  -8  -1 18.4818 4.22270   4
   6  -8   1 19.9647 4.19406   2
   6   8   1 21.0472 3.57477   4
   6   8   1 16.4937 4.84247   3
  -6   8  -1 20.3967 6.95162   3
   6   8   1 20.8162 5.53600   2
  -6   8  -1 38.3758 4.85157   2
  -7  -8  -1 -3.5207 2.43955   4
   7  -8   1 -3.4896 2.10717   2
  -7  -8  -1 -1.2266 2.46784   2
   7  -8   1 1.44989 2.48649   3
  -7  -8  -1 2.59254 5.13838   3
  -7   8  -1 3.67699 6.65750   3
  -7   8  -1 -1.9237 2.37813   2
   7   8   1 -2.4017 3.07013   3
   7   8   1 0.07371 0.71793   4
   7   8   1 2.47811 4.79963   2
  -8  -8  -1 3.12120 3.19206   4
   8  -8   1 -2.7559 2.44723   2
  -8  -8  -1 13.3104 5.89074   3
  -8  -8  -1 12.4383 4.89911   2
   8  -8   1 -1.2654 2.22461   3
  -8   8  -1 12.7772 7.78256   3
   8   8   1 2.13089 0.83039   4
   8   8   1 1.53781 3.55949   3
  -8   8  -1 3.82816 2.93692   2
   8   8   1 11.5589 5.83599   2
   9  -8   1 -4.3076 1.41045   3
  -9  -8  -1 -1.3382 5.92196   3
  -9  -8  -1 1.57646 3.13482   2
   9  -8   1 -1.4330 2.48568   2
  -9  -8  -1 -2.7831 3.61033   4
  -9   8  -1 -0.0504 13.4090   3
   9   8   1 -2.4158 5.87085   2
  -9   8  -1 -0.7092 2.90145   2
   9   8   1 -0.4884 3.13260   3
 -10  -8  -1 31.4109 9.21824   4
 -10  -8  -1 62.3638 9.24101   2
  10  -8   1 44.0674 8.42197   2
 -10  -8  -1 34.5232 10.3794   3
 -10   8  -1 65.4617 9.28507   2
  10   8   1 58.6945 10.9541   2
 -10   8  -1 41.8602 13.3053   3
  11  -8   1 0.25820 2.43421   2
 -11  -8  -1 -0.8450 3.31176   2
 -11  -8  -1 0.36661 5.77182   3
 -11   8  -1 -2.2348 3.06554   2
  11   8   1 4.60874 6.12245   2
  11   8   1 2.22908 3.21924   3
 -11   8  -1 -1.6349 8.80190   3
  12  -8   1 4.94857 2.67138   2
 -12  -8  -1 5.53419 4.00537   2
 -12  -8  -1 13.8170 6.89958   3
 -12   8  -1 4.59892 3.93804   2
  12   8   1 3.78487 4.00579   3
  12   8   1 18.3310 8.98643   2
 -12   8  -1 -8.0567 9.24744   3
  13  -8   1 -2.7225 1.84599   2
 -13  -8  -1 1.08731 4.03465   2
  13   8   1 -0.0509 5.01892   2
 -13   8  -1 0.44286 3.66527   2
 -14  -8  -1 6.93891 3.94733   2
  14  -8   1 2.84897 1.83817   2
  14   8   1 -3.2533 4.62718   2
 -14   8  -1 2.52456 7.17992   1
 -14   8  -1 0.14428 3.21278   2
 -15  -8  -1 5.46558 4.13511   2
 -15   8  -1 3.02821 6.28256   1
  15   8   1 4.66167 4.21017   2
 -15  -9   1 -0.3318 3.62211   2
  15   9  -1 1.87453 3.97441   2
 -15   9   1 -9.2947 5.02848   1
  14  -9  -1 -3.9633 1.55346   2
 -14  -9   1 -1.1002 3.57638   2
 -14   9   1 9.65544 6.64221   1
  14   9  -1 -0.4121 4.40621   2
  13  -9  -1 3.14903 2.28706   2
 -13  -9   1 -3.0070 3.66092   2
  13   9  -1 4.54386 5.46768   2
 -13   9   1 2.01112 7.78951   1
 -12  -9   1 -2.7613 3.47580   2
  12  -9  -1 0.36590 2.26524   2
  12   9  -1 4.83115 5.91704   2
 -12   9   1 -0.9618 3.59439   2
 -12   9   1 -4.1280 7.68110   1
  11  -9  -1 1.91424 2.47913   2
 -11  -9   1 0.53509 3.58403   2
 -11  -9   1 -2.7386 6.09271   3
 -11   9   1 -2.8566 3.41906   2
  11   9  -1 -6.3114 2.86921   3
 -11   9   1 -2.4746 10.7273   3
 -11   9   1 6.28618 8.47514   1
  11   9  -1 5.66706 6.36731   2
 -10  -9   1 5.70788 3.56848   2
 -10  -9   1 18.5559 6.64293   3
  10  -9  -1 -1.5521 2.38554   2
  10   9  -1 -6.5344 6.19061   2
 -10   9   1 -5.9488 8.54731   3
 -10   9   1 -2.0241 3.39317   2
  10   9  -1 -0.7979 3.08306   3
  -9  -9   1 6.90271 5.78347   3
  -9  -9   1 11.2212 4.65681   4
   9  -9  -1 4.36079 2.70892   3
  -9  -9   1 18.4625 4.01951   2
   9  -9  -1 9.22040 3.28454   2
  -9   9   1 19.0364 10.3232   3
  -9   9   1 21.3328 4.71591   2
   9   9  -1 13.6350 6.67581   2
   9   9  -1 17.1869 4.69679   3
  -8  -9   1 3.03493 2.90353   2
   8  -9  -1 2.33436 2.50509   2
   8  -9  -1 -1.3872 2.08712   3
  -8  -9   1 13.9255 3.84816   4
  -8  -9   1 -6.0426 4.69810   3
   8   9  -1 1.24751 3.17096   3
   8   9  -1 2.95015 5.69174   2
  -8   9   1 4.92667 3.30280   2
   8   9  -1 -0.4029 0.75764   4
  -8   9   1 -1.0322 7.57491   3
  -7  -9   1 17.3391 5.06278   4
   7  -9  -1 20.9423 5.30922   3
  -7  -9   1 22.9497 7.07533   3
   7  -9  -1 32.2374 4.95879   2
  -7  -9   1 23.2417 5.00837   2
   7   9  -1 25.6557 7.11821   2
   7   9  -1 16.9753 5.58386   3
  -7   9   1 39.7008 5.53262   2
  -7   9   1 19.1635 8.71624   3
   7   9  -1 23.7962 4.05633   4
  -6  -9   1 1.98994 2.38252   4
   6  -9  -1 0.62093 2.59063   3
  -6  -9   1 0.40215 4.79070   3
   6  -9  -1 3.01643 2.23091   2
  -6  -9   1 1.43709 2.24684   2
   6   9  -1 -0.1580 0.89383   4
   6   9  -1 2.73703 4.26409   2
  -6   9   1 6.60509 5.64402   3
  -6   9   1 -5.0073 5.48216   1
   6   9  -1 0.32766 3.10361   3
  -5  -9   1 10.7878 4.99313   3
   5  -9  -1 8.61861 3.55341   3
  -5  -9   1 12.1634 2.66869   4
   5  -9  -1 7.44732 2.47332   2
  -5  -9   1 5.74793 2.61605   2
  -5   9   1 14.3999 5.21133   3
  -5   9   1 6.91098 3.63580   2
   5   9  -1 4.51853 4.38246   2
  -5   9   1 5.17649 5.22751   1
   5   9  -1 11.4324 3.64283   3
   4  -9  -1 -2.2610 1.70236   2
  -4  -9   1 -0.2913 4.29514   3
  -4  -9   1 -0.6230 1.71494   4
   4  -9  -1 1.35331 2.84485   3
  -4  -9   1 -1.2807 1.73439   2
  -4   9   1 2.01993 5.15708   3
  -4   9   1 2.70358 5.27063   1
   4   9  -1 -0.6942 3.17023   2
  -4   9   1 2.38850 3.50615   2
   4   9  -1 2.63579 2.10134   1
   4   9  -1 0.16403 3.05716   3
   3  -9  -1 -1.0398 3.23085   3
  -3  -9   1 12.7579 2.66264   2
  -3  -9   1 18.0013 5.06817   3
   3   9  -1 32.0634 4.47526   2
   3   9  -1 13.8779 3.49903   3
  -3   9   1 -2.1151 3.27619   2
   3   9  -1 14.4946 2.88015   1
  -3   9   1 5.59537 4.85813   1
  -2  -9   1 -1.4431 1.96487   2
  -2  -9   1 0.98579 4.41693   3
   2  -9  -1 -0.5560 1.84505   2
   2  -9  -1 1.30439 2.60258   3
  -2  -9   1 -1.7019 1.39877   4
  -2   9   1 -2.9757 2.78544   2
  -2   9   1 0.45267 3.89749   3
   2   9  -1 2.51667 3.44323   2
   2   9  -1 1.08447 1.86986   1
  -2   9   1 -3.5301 3.58587   1
   2   9  -1 1.03562 2.75150   3
  -1  -9   1 56.1582 11.0761   3
   1  -9  -1 51.8341 10.0909   2
   1  -9  -1 80.5579 11.0627   3
  -1  -9   1 64.7250 10.0844   2
  -1  -9   1 53.7953 9.81928   4
   1  -9  -1 60.7544 9.71178   4
   1   9  -1 69.0436 10.7905   2
   1   9  -1 60.8991 10.6100   3
  -1   9   1 87.2636 10.6027   2
  -1   9   1 46.8149 10.4503   3
  -1   9   1 80.3133 10.4381   1
   1   9  -1 50.8147 9.88692   1
   0  -9   1 -0.1955 1.91342   2
   0  -9  -1 0.15806 1.69662   4
   0  -9  -1 0.73531 3.54655   3
   0  -9  -1 -0.8162 1.97029   2
   0  -9   1 -2.2632 3.61408   3
   0   9  -1 0.73572 2.89780   2
   0   9   1 -0.6527 2.85138   3
   0   9  -1 0.26307 2.76276   3
   0   9  -1 2.76502 2.11057   1
   0   9   1 -1.4505 2.83655   2
   0   9   1 -2.0177 1.93477   1
  -1  -9  -1 73.3793 12.3903   2
  -1  -9  -1 65.7932 12.1817   4
   1  -9   1 97.9480 13.2058   3
  -1  -9  -1 60.3665 13.1868   3
   1  -9   1 82.9917 12.4852   2
  -1   9  -1 82.7897 12.7594   2
   1   9   1 80.5581 13.1688   2
  -1   9  -1 94.3050 13.3729   3
   1   9   1 72.3973 12.3113   1
  -1   9  -1 83.7811 12.6872   1
   1   9   1 66.9315 12.8520   3
   2  -9   1 -0.3913 1.94065   2
   2  -9   1 2.81861 2.49267   3
  -2  -9  -1 0.35463 1.52609   4
  -2  -9  -1 0.59683 2.11203   2
  -2  -9  -1 2.90804 4.34507   3
  -2   9  -1 0.78253 2.76054   2
   2   9   1 3.65745 2.03015   1
   2   9   1 -5.2848 2.54076   3
   2   9   1 -1.7238 3.26990   2
  -2   9  -1 0.84822 3.60616   3
  -2   9  -1 -3.1480 3.92547   1
   3  -9   1 55.1689 8.89501   2
  -3  -9  -1 48.7654 8.72367   4
  -3  -9  -1 49.1228 10.1144   3
  -3  -9  -1 55.2681 9.00339   2
   3   9   1 45.0402 8.92146   1
  -3   9  -1 49.3334 10.3748   3
  -3   9  -1 76.9478 9.61155   2
   3   9   1 44.2848 9.24146   2
   3   9   1 62.1877 9.51119   3
   4  -9   1 1.22196 2.68887   3
  -4  -9  -1 -0.5486 1.95678   2
  -4  -9  -1 3.00285 1.89053   4
   4  -9   1 -0.4484 1.84106   2
  -4  -9  -1 0.75392 4.32819   3
   4   9   1 0.43572 2.83724   3
   4   9   1 2.59330 2.12717   1
  -4   9  -1 -2.0871 3.04902   2
   4   9   1 0.15384 3.28358   2
  -4   9  -1 -1.9185 4.65563   3
  -4   9  -1 0.99348 4.58805   1
   5  -9   1 5.51649 2.30692   2
   5  -9   1 6.91036 3.16424   3
  -5  -9  -1 8.45004 2.72417   2
  -5  -9  -1 12.0995 5.13975   3
  -5  -9  -1 5.67772 2.39688   4
  -5   9  -1 15.9512 5.78798   1
  -5   9  -1 -0.8917 4.68671   3
  -5   9  -1 6.39910 3.47568   2
   5   9   1 10.4810 4.08048   2
   5   9   1 13.7407 3.43090   3
   5   9   1 6.67084 1.51814   4
   6  -9   1 2.81882 2.72505   3
  -6  -9  -1 -1.5173 2.07126   4
   6  -9   1 1.18394 2.10887   2
  -6  -9  -1 1.95299 2.20655   2
  -6  -9  -1 8.37370 4.98869   3
   6   9   1 -0.6124 0.82500   4
   6   9   1 -1.8267 2.66673   3
   6   9   1 2.46989 3.77677   2
  -6   9  -1 3.54220 5.56578   3
  -7  -9  -1 38.5508 8.50844   3
  -7  -9  -1 43.3834 6.43626   4
  -7  -9  -1 39.9460 6.55793   2
   7  -9   1 27.7948 6.41975   3
   7  -9   1 27.2787 6.07218   2
  -7   9  -1 10.9439 8.83580   3
  -7   9  -1 31.2264 6.44158   2
   7   9   1 40.7767 5.54953   4
   7   9   1 30.2840 6.70598   3
   8  -9   1 -3.6919 1.90783   3
  -8  -9  -1 -1.5680 2.81076   2
   8  -9   1 -1.3803 2.23912   2
  -8  -9  -1 -3.7999 4.60557   3
  -8  -9  -1 4.13021 3.29991   4
   8   9   1 -0.0323 0.68215   4
   8   9   1 -0.6412 4.13891   2
  -8   9  -1 0.98723 3.15884   2
   8   9   1 1.16928 3.46362   3
  -8   9  -1 -5.4869 7.99787   3
   9  -9   1 39.7851 6.63015   2
  -9  -9  -1 27.8379 7.16483   4
  -9  -9  -1 37.1972 7.31669   2
  -9  -9  -1 31.9843 8.57852   3
  -9   9  -1 54.6890 7.67382   2
   9   9   1 33.7276 7.25797   3
   9   9   1 38.4145 9.04859   2
  -9   9  -1 17.1905 11.9484   3
  10  -9   1 0.64643 2.33235   2
 -10  -9  -1 2.26770 3.53408   2
 -10  -9  -1 -1.1441 5.29519   3
 -10  -9  -1 -1.6829 4.29684   4
  10   9   1 -1.8124 6.23376   2
 -10   9  -1 6.50083 9.29038   3
  10   9   1 3.19917 2.90989   3
 -10   9  -1 1.70238 3.52944   2
  11  -9   1 0.45742 2.28466   2
 -11  -9  -1 -4.6537 8.47845   3
 -11  -9  -1 3.73418 3.78099   2
 -11   9  -1 -5.4806 3.08047   2
  11   9   1 -4.8460 2.66835   3
 -11   9  -1 14.7731 10.9585   3
  11   9   1 2.54407 6.27344   2
  12  -9   1 2.17294 2.14197   2
 -12  -9  -1 3.65266 3.76273   2
 -12   9  -1 -0.6260 3.34906   2
  12   9   1 -3.4586 4.24131   3
  12   9   1 0.90723 5.56652   2
 -12   9  -1 10.1385 8.75900   1
  13  -9   1 3.86358 2.15174   2
 -13  -9  -1 3.60472 4.06128   2
 -13   9  -1 7.84586 7.58168   1
  13   9   1 7.38410 5.57873   2
  14  -9   1 -2.0253 1.37187   2
 -14  -9  -1 -0.6628 3.47695   2
  14   9   1 3.48721 4.68196   2
 -14   9  -1 -8.0368 3.97121   2
 -14   9  -1 -0.5312 6.68699   1
 -15  -9  -1 -2.9635 3.69180   2
 -15   9  -1 2.68995 5.80926   1
  15   9   1 3.80530 3.86116   2
 -15 -10   1 2.04103 3.46363   2
  15  10  -1 -1.2657 3.56990   2
  14 -10  -1 -0.5283 1.59296   2
 -14 -10   1 -4.8751 3.20974   2
 -14  10   1 -5.4958 5.75971   1
  14  10  -1 0.18442 4.26980   2
 -14  10   1 2.60553 3.49792   2
  13 -10  -1 2.24192 2.02397   2
 -13 -10   1 -2.8927 3.58465   2
  13  10  -1 4.96652 5.53194   2
 -13  10   1 -17.645 6.68988   1
 -13  10   1 -3.2035 3.56366   2
  12 -10  -1 5.89498 2.32610   2
 -12 -10   1 -1.1180 3.88823   2
  12  10  -1 5.70898 5.70607   2
 -12  10   1 -3.0774 4.25797   2
 -12  10   1 0.08127 7.57363   1
 -11 -10   1 -6.3085 4.55969   3
  11 -10  -1 1.08000 2.15035   2
 -11 -10   1 5.87945 3.94988   2
 -11  10   1 2.97672 8.52399   3
  11  10  -1 -2.6294 2.86189   3
 -11  10   1 0.76610 4.37613   2
 -11  10   1 -2.9613 7.78023   1
  11  10  -1 -2.9617 6.07573   2
 -10 -10   1 6.32304 4.09864   2
 -10 -10   1 6.26888 5.58492   3
  10 -10  -1 5.72008 2.81525   2
  10  10  -1 6.15948 3.56127   3
 -10  10   1 59.0281 9.12092   1
  10  10  -1 19.0852 6.71567   2
 -10  10   1 -3.4615 9.18737   3
   9 -10  -1 1.30730 2.40999   2
   9 -10  -1 5.10052 2.12984   3
  -9 -10   1 3.80140 5.24857   3
  -9 -10   1 0.70631 3.17099   2
  -9 -10   1 -7.1473 3.98915   4
   9  10  -1 1.94025 6.19480   2
  -9  10   1 1.71682 7.83468   1
  -9  10   1 7.25237 9.50091   3
   9  10  -1 -1.0616 3.08442   3
   9  10  -1 -0.1056 0.36469   4
   8 -10  -1 1.97789 2.47638   2
   8 -10  -1 2.34624 2.46364   3
  -8 -10   1 3.51402 3.04810   2
  -8 -10   1 5.36728 5.00398   3
  -8 -10   1 -7.0928 3.43688   4
   8  10  -1 14.6385 6.40343   2
  -8  10   1 1.98514 8.29502   3
  -8  10   1 24.3274 7.70753   1
  -8  10   1 6.44932 4.08475   2
   8  10  -1 2.45351 0.98975   4
   8  10  -1 4.31197 3.64061   3
  -7 -10   1 5.90725 4.94055   3
   7 -10  -1 0.81777 2.17726   2
  -7 -10   1 1.09396 2.90778   4
  -7 -10   1 -0.6002 2.74783   2
   7 -10  -1 -0.3450 2.66089   3
   7  10  -1 -3.8309 3.00059   3
   7  10  -1 -4.9288 5.04155   2
  -7  10   1 -2.9738 3.48932   2
   7  10  -1 0.52183 0.89507   4
  -7  10   1 -5.7972 6.68028   1
  -7  10   1 -2.9681 6.80672   3
  -6 -10   1 29.8061 5.82295   2
  -6 -10   1 18.3993 7.05683   3
   6 -10  -1 40.3971 5.75226   2
  -6 -10   1 29.7556 5.75571   4
  -6  10   1 45.6774 8.94251   3
  -6  10   1 39.4652 8.86046   1
   6  10  -1 28.6235 5.12191   4
   6  10  -1 30.1382 6.65066   3
   6  10  -1 17.9818 6.72916   2
  -6  10   1 52.7797 7.01725   2
  -5 -10   1 1.47570 2.20072   2
  -5 -10   1 0.96399 2.21048   4
   5 -10  -1 2.79924 2.15881   2
   5 -10  -1 -1.4977 2.84896   3
  -5 -10   1 3.12776 4.58590   3
  -5  10   1 -1.7240 4.75410   3
  -5  10   1 -1.7687 4.71180   1
   5  10  -1 4.25670 4.29536   2
   5  10  -1 0.78947 2.97681   3
  -5  10   1 1.00328 3.48798   2
  -4 -10   1 35.2162 6.08868   2
   4 -10  -1 27.8266 5.95021   2
   4 -10  -1 14.3927 6.60098   3
  -4 -10   1 38.8686 7.86659   3
  -4 -10   1 35.9884 6.69504   4
   4  10  -1 38.6517 6.72038   3
   4  10  -1 34.8981 6.96999   2
   4  10  -1 49.4839 6.58278   1
  -4  10   1 41.3654 6.88532   2
  -4  10   1 34.0207 8.03747   3
   3 -10  -1 -3.0835 2.63228   3
  -3 -10   1 1.67405 2.05156   2
  -3 -10   1 2.17956 4.61755   3
   3 -10  -1 1.03710 1.97257   2
  -3 -10   1 1.68196 1.64005   4
  -3  10   1 0.61113 4.59611   3
   3  10  -1 -0.0438 2.22580   1
  -3  10   1 -3.5968 4.55076   1
  -3  10   1 -1.0791 3.12376   2
   3  10  -1 0.68162 3.61709   2
   3  10  -1 0.70234 2.93770   3
  -2 -10   1 268.266 41.1166   2
  -2 -10   1 244.014 41.7807   3
   2  10  -1 270.230 41.4134   3
   2  10  -1 270.859 41.4724   2
   2  10  -1 257.402 41.0519   1
  -1 -10   1 -1.8666 3.95293   3
   1 -10  -1 -0.1051 3.14288   3
  -1 -10   1 0.10633 2.01645   2
   1 -10  -1 4.38174 2.23747   2
  -1 -10   1 1.44496 1.69667   4
   1 -10  -1 1.03408 1.39106   4
   1  10  -1 1.53867 1.94984   1
   1  10  -1 5.51826 3.53174   2
  -1  10   1 0.50646 3.09457   1
  -1  10   1 2.10668 3.74974   3
   1  10  -1 1.85983 2.64743   3
  -1  10   1 1.87889 2.97003   2
   0 -10  -1 153.460 23.7920   2
   0 -10   1 149.583 24.5346   3
   0 -10  -1 146.536 23.5757   4
   0 -10  -1 156.258 24.5170   3
   0 -10   1 154.144 23.7540   2
   0  10  -1 140.105 24.2528   2
   0  10  -1 140.834 24.3692   3
   0  10  -1 151.930 23.7689   1
   0  10   1 155.476 24.2017   2
   0  10   1 156.766 23.7472   1
   0  10   1 140.215 25.2022   3
   1 -10   1 -4.3405 3.15443   3
  -1 -10  -1 -3.5652 1.88984   2
   1 -10   1 -2.2517 1.96741   2
  -1 -10  -1 -1.4185 1.29578   4
  -1 -10  -1 3.85770 4.39050   3
   1  10   1 2.97387 1.95112   1
  -1  10  -1 -2.4664 3.39766   3
   1  10   1 1.51266 3.16882   3
   1  10   1 -2.4294 3.48178   2
  -1  10  -1 -0.7325 2.99517   2
  -1  10  -1 -0.1301 3.03979   1
  -2 -10  -1 247.941 45.0746   4
  -2 -10  -1 282.883 46.0038   3
  -2 -10  -1 321.302 45.3104   2
   2  10   1 291.847 45.2204   1
   2  10   1 300.719 45.5904   2
   2  10   1 298.894 45.5712   3
   3 -10   1 -1.4546 1.94966   2
  -3 -10  -1 1.68366 2.08129   2
  -3 -10  -1 -0.6581 4.39589   3
  -3 -10  -1 -3.1380 1.49073   4
   3 -10   1 1.64325 2.74887   3
   3  10   1 3.31107 2.97115   3
  -3  10  -1 -2.1391 4.42582   3
  -3  10  -1 0.60183 3.56140   2
  -3  10  -1 -0.2019 4.00165   1
   3  10   1 1.47288 2.26486   1
   3  10   1 2.79770 3.39910   2
   4 -10   1 75.6668 11.8271   2
  -4 -10  -1 61.1980 11.6791   4
  -4 -10  -1 68.5140 12.9243   3
   4 -10   1 68.4879 12.4914   3
  -4 -10  -1 76.4603 11.8469   2
  -4  10  -1 97.4074 14.0777   3
   4  10   1 66.3015 11.8519   1
   4  10   1 74.3765 12.3297   3
   4  10   1 63.1958 12.2744   2
  -4  10  -1 85.8345 12.4596   2
  -5 -10  -1 3.83276 4.69535   3
  -5 -10  -1 1.11992 2.15122   2
   5 -10   1 0.05116 2.12144   2
  -5 -10  -1 1.53530 2.09157   4
   5 -10   1 -0.8458 2.64842   3
  -5  10  -1 2.74167 5.11481   3
  -5  10  -1 -4.0041 5.53383   1
  -5  10  -1 -2.4327 3.41522   2
   5  10   1 -3.3113 3.82144   2
   5  10   1 -2.5285 2.92431   3
  -6 -10  -1 159.956 23.0338   3
   6 -10   1 119.243 22.0270   3
  -6 -10  -1 136.712 21.7611   4
  -6 -10  -1 141.272 21.8815   2
   6 -10   1 130.053 21.6735   2
   6  10   1 124.385 21.3301   4
  -6  10  -1 123.180 23.4352   3
   6  10   1 168.012 22.8963   2
  -6  10  -1 148.456 22.3403   2
  -6  10  -1 132.669 23.1111   1
   6  10   1 159.989 22.3842   3
   7 -10   1 4.17885 2.56677   3
  -7 -10  -1 0.12180 4.88406   3
   7 -10   1 1.58449 2.19485   2
  -7 -10  -1 0.45917 2.55150   4
  -7 -10  -1 0.44190 2.61140   2
  -7  10  -1 3.95658 6.72616   1
  -7  10  -1 -0.6961 3.60659   2
   7  10   1 0.45523 0.82607   4
   7  10   1 -2.7135 5.07554   2
   7  10   1 -0.7527 3.28726   3
  -7  10  -1 -4.2849 6.93741   3
  -8 -10  -1 19.7027 4.49890   2
  -8 -10  -1 13.1769 5.96148   3
  -8 -10  -1 7.00086 4.47301   4
   8 -10   1 18.8345 4.01263   2
   8  10   1 21.5114 4.98062   3
   8  10   1 26.1355 6.49334   2
   8  10   1 19.2459 3.16432   4
  -8  10  -1 22.4865 5.45725   2
  -8  10  -1 17.6333 9.57745   3
  -9 -10  -1 -1.9714 2.91192   2
   9 -10   1 2.02795 2.27821   2
  -9 -10  -1 4.89608 5.46881   3
  -9 -10  -1 6.34695 3.90956   4
  -9  10  -1 -0.3084 4.08279   2
  -9  10  -1 6.04300 7.91538   1
  -9  10  -1 8.66681 9.56543   3
   9  10   1 1.09373 3.26851   3
   9  10   1 -0.2481 5.80180   2
  10 -10   1 3.20380 2.48600   2
 -10 -10  -1 10.9173 4.29822   2
 -10 -10  -1 7.55665 5.70779   3
 -10  10  -1 0.82713 4.25042   2
 -10  10  -1 9.64590 8.36894   1
  10  10   1 6.06310 3.50153   3
  10  10   1 6.44363 6.41922   2
 -10  10  -1 4.66060 9.65840   3
  11 -10   1 -2.3295 1.84904   2
 -11 -10  -1 -2.8198 3.40218   2
 -11 -10  -1 -0.2144 4.95761   3
  11  10   1 -5.9291 5.92505   2
  11  10   1 -2.6385 3.89202   3
 -11  10  -1 -1.8975 4.02255   2
 -11  10  -1 7.56475 8.49298   3
 -11  10  -1 -5.0791 7.35762   1
  12 -10   1 -1.5655 1.98199   2
 -12 -10  -1 -2.4158 3.46011   2
 -12  10  -1 3.99591 4.25908   2
 -12  10  -1 -9.4132 7.20502   1
  12  10   1 7.06185 6.16673   2
 -13 -10  -1 3.26625 3.87459   2
  13 -10   1 -0.8918 1.65152   2
  13  10   1 -2.3691 4.94401   2
 -13  10  -1 8.51287 4.14885   2
 -13  10  -1 -7.5352 6.48816   1
 -14 -10  -1 -1.0607 3.57428   2
  14  10   1 -3.0655 4.11672   2
 -14  10  -1 0.28680 6.12664   1
 -15 -10  -1 3.95441 3.55459   2
  15  10   1 -1.3634 3.50253   2
 -14 -11   1 4.59174 3.74822   2
 -14  11   1 0.73754 5.60346   1
  14  11  -1 2.05677 5.20515   2
  13 -11  -1 -2.0027 1.68775   2
 -13 -11   1 -0.8094 3.86492   2
 -13  11   1 4.36272 4.51924   2
  13  11  -1 -9.3949 5.20712   2
 -13  11   1 3.28145 6.59232   1
 -12 -11   1 4.94104 4.08407   2
  12 -11  -1 -2.0893 2.16561   2
  12  11  -1 9.40657 6.09903   2
 -12  11   1 -10.827 3.85446   2
 -12  11   1 -7.0921 7.00013   1
 -11 -11   1 9.67464 3.98545   2
  11 -11  -1 3.65381 2.44679   2
 -11  11   1 -3.3292 8.32655   1
  11  11  -1 5.42385 6.31352   2
  11  11  -1 -5.1286 3.90011   3
 -11  11   1 8.49876 4.90277   2
 -10 -11   1 -1.0623 3.35313   2
 -10 -11   1 -8.5910 4.32677   3
  10 -11  -1 -1.0495 2.16918   2
 -10  11   1 12.1484 12.3829   3
 -10  11   1 2.07074 7.33707   1
  10  11  -1 2.34598 6.25489   2
 -10  11   1 -1.1085 4.31849   2
  10  11  -1 -5.2232 2.59026   3
   9 -11  -1 9.17174 3.28137   2
  -9 -11   1 14.3707 6.08073   3
  -9 -11   1 11.0040 4.01986   2
  -9  11   1 17.7244 5.57738   2
   9  11  -1 14.4921 4.46445   3
   9  11  -1 11.3360 7.14099   2
  -9  11   1 19.2702 9.87035   3
   8 -11  -1 1.50170 2.29269   2
  -8 -11   1 -0.4134 4.75617   3
  -8 -11   1 5.29100 3.04266   2
   8 -11  -1 0.96031 1.78141   3
  -8 -11   1 -1.8461 4.01379   4
   8  11  -1 -5.4776 5.87134   2
   8  11  -1 -2.9485 2.94816   3
  -8  11   1 0.27904 8.73747   3
  -8  11   1 -1.4865 7.63205   1
  -8  11   1 -3.3798 4.18121   2
   8  11  -1 -0.5032 0.77298   4
   7 -11  -1 2.41240 2.77282   3
  -7 -11   1 4.26580 3.30587   4
   7 -11  -1 -2.5839 2.19579   2
  -7 -11   1 -1.3950 2.70477   2
  -7 -11   1 2.71570 5.18694   3
  -7  11   1 8.74783 4.57625   2
  -7  11   1 3.59300 7.99083   3
   7  11  -1 1.46550 0.97244   4
   7  11  -1 2.00455 3.26398   3
  -7  11   1 12.9630 6.58519   1
   7  11  -1 6.29378 5.26138   2
  -6 -11   1 -3.1554 2.50486   4
  -6 -11   1 1.63580 2.52534   2
  -6 -11   1 4.79230 5.14264   3
   6 -11  -1 -2.4969 2.41618   3
   6 -11  -1 0.00981 2.31760   2
  -6  11   1 -0.3204 3.97638   2
   6  11  -1 -0.6215 4.67987   2
  -6  11   1 -2.7980 5.85114   3
   6  11  -1 0.97320 0.97752   4
  -6  11   1 5.26570 6.97224   1
   6  11  -1 1.34992 3.26253   3
  -5 -11   1 0.23164 2.29980   2
   5 -11  -1 2.16939 3.18142   3
  -5 -11   1 -0.6735 5.02951   3
   5 -11  -1 3.23406 2.42912   2
  -5 -11   1 8.27100 2.52308   4
  -5  11   1 1.63231 5.58772   3
   5  11  -1 2.62966 3.10971   3
   5  11  -1 2.07791 4.49594   2
  -5  11   1 2.31918 6.35930   1
  -5  11   1 4.73448 4.19605   2
  -4 -11   1 5.46489 4.84893   3
  -4 -11   1 2.62361 2.05956   4
   4 -11  -1 -0.5557 2.16021   2
  -4 -11   1 1.37667 1.96828   2
   4 -11  -1 1.08160 3.30817   3
  -4  11   1 -2.0127 3.47457   2
   4  11  -1 -2.8751 2.30147   1
  -4  11   1 -4.8234 4.62353   1
   4  11  -1 -3.8744 2.99939   3
  -4  11   1 3.35228 5.29658   3
   4  11  -1 0.83639 4.15616   2
  -3 -11   1 36.6868 6.84103   4
   3 -11  -1 51.8038 7.37303   2
  -3 -11   1 30.3564 8.46798   3
   3 -11  -1 44.0565 7.84102   3
  -3 -11   1 40.2197 7.08114   2
   3  11  -1 38.3711 7.55781   3
   3  11  -1 43.2800 8.12180   2
   3  11  -1 39.8786 7.21224   1
  -2 -11   1 1.90430 4.85041   3
  -2 -11   1 1.78506 2.23968   2
   2 -11  -1 -1.3764 2.77480   3
   2 -11  -1 1.43523 2.32369   2
  -2 -11   1 -2.4419 1.42156   4
   2  11  -1 4.18909 3.86990   2
   2  11  -1 1.96442 2.33987   1
  -2  11   1 -3.0824 3.21091   2
  -2  11   1 2.64115 3.65364   1
  -2  11   1 3.27085 4.52625   3
   2  11  -1 0.57557 2.92129   3
   1 -11  -1 10.3395 4.23436   3
   1 -11  -1 11.9335 2.97037   2
  -1 -11   1 13.3522 2.37934   4
  -1 -11   1 8.23245 2.83200   2
  -1 -11   1 8.64725 4.99802   3
  -1  11   1 7.48237 3.96284   2
   1  11  -1 10.1540 2.91432   1
  -1  11   1 3.93239 3.24366   1
  -1  11   1 14.4496 4.81651   3
   1  11  -1 7.87109 3.63532   3
   1  11  -1 17.3427 4.52527   2
   0 -11   1 -1.6141 1.86965   2
   0 -11  -1 1.37358 2.16190   2
   0  11   1 -1.1528 2.09753   1
   0  11  -1 -4.2341 3.40798   2
   0  11  -1 -1.8719 3.38983   3
   0  11   1 1.91246 3.21986   3
   0  11  -1 -1.0479 1.99776   1
   0  11   1 -0.7239 3.49530   2
   1 -11   1 -1.8393 3.46379   3
  -1 -11  -1 5.23754 1.70340   4
  -1 -11  -1 6.14887 4.68985   3
  -1 -11  -1 5.72368 2.36627   2
   1 -11   1 2.11076 2.35856   2
   1  11   1 14.6108 4.18147   2
  -1  11  -1 1.10476 3.82841   3
   1  11   1 12.6544 2.44368   1
  -1  11  -1 1.13110 3.28715   2
  -1  11  -1 0.07496 3.21115   1
   1  11   1 7.34050 3.43500   3
  -2 -11  -1 -3.7895 1.45224   4
  -2 -11  -1 -2.8778 5.30173   3
  -2 -11  -1 -1.0739 2.01821   2
   2 -11   1 -0.5264 2.18973   2
   2 -11   1 4.03331 2.95849   3
   2  11   1 1.38954 2.21437   1
  -2  11  -1 -0.4294 3.13856   2
  -2  11  -1 -1.0807 4.49905   3
   2  11   1 -3.3535 2.92397   3
  -2  11  -1 1.80104 3.54065   1
   2  11   1 4.05679 4.00420   2
  -3 -11  -1 60.3452 10.3789   4
  -3 -11  -1 65.6171 10.3914   2
  -3 -11  -1 66.9414 11.8241   3
   3  11   1 55.0755 10.4378   1
   3  11   1 62.7245 11.1899   3
   3  11   1 62.9545 10.9230   2
  -4 -11  -1 2.24735 5.03948   3
  -4 -11  -1 0.22051 2.14589   2
   4 -11   1 -2.2140 2.89790   3
   4 -11   1 -0.0201 2.18881   2
  -4 -11  -1 -2.5673 1.79914   4
   4  11   1 -0.0980 3.81893   2
  -4  11  -1 -3.2101 3.50927   2
  -4  11  -1 10.1975 5.72258   1
   4  11   1 -0.5455 2.34240   1
   4  11   1 -2.4118 3.02958   3
  -4  11  -1 -3.0143 5.24734   3
   5 -11   1 10.8103 3.23649   2
  -5 -11  -1 13.1741 3.14606   4
   5 -11   1 15.2898 3.90066   3
  -5 -11  -1 12.1553 5.99279   3
  -5 -11  -1 9.75119 3.22781   2
  -5  11  -1 10.4483 6.91259   1
  -5  11  -1 12.4714 4.53428   2
  -5  11  -1 8.97407 6.41476   3
   5  11   1 16.0329 5.19830   2
   5  11   1 11.7029 4.28497   3
  -6 -11  -1 -1.3205 2.19642   2
   6 -11   1 -3.5194 2.10039   3
   6 -11   1 -2.1285 2.22655   2
  -6 -11  -1 -4.6608 5.11057   3
  -6 -11  -1 -4.2390 2.35202   4
   6  11   1 1.62140 3.39847   3
  -6  11  -1 -3.1636 5.91702   1
  -6  11  -1 -2.6371 4.01622   2
  -6  11  -1 -1.8983 6.14086   3
   6  11   1 2.91073 4.75460   2
   6  11   1 1.47558 0.99955   4
  -7 -11  -1 8.47760 3.88529   4
  -7 -11  -1 10.3371 5.97984   3
   7 -11   1 14.6045 3.89977   3
  -7 -11  -1 17.3026 4.08466   2
   7 -11   1 14.9798 3.72899   2
   7  11   1 18.6014 4.53096   3
   7  11   1 23.1743 6.00584   2
  -7  11  -1 15.1627 8.45602   3
  -7  11  -1 16.6794 8.13656   1
   7  11   1 16.8835 2.76252   4
  -7  11  -1 15.3622 5.55967   2
  -8 -11  -1 -0.8363 3.52988   4
   8 -11   1 -3.8858 1.63664   3
  -8 -11  -1 -1.0921 5.38228   3
   8 -11   1 -4.1695 2.16557   2
  -8 -11  -1 1.19801 2.93895   2
   8  11   1 5.44995 5.57958   2
  -8  11  -1 3.26915 7.76933   1
   8  11   1 0.23442 3.09063   3
  -8  11  -1 -6.7313 8.00999   3
   8  11   1 0.12550 0.69478   4
   9 -11   1 1.87569 2.34949   2
  -9 -11  -1 0.40408 5.00237   3
  -9 -11  -1 3.48483 3.86556   4
  -9 -11  -1 5.96502 3.37522   2
  -9  11  -1 -4.6523 8.95788   3
  -9  11  -1 1.84968 4.73265   2
   9  11   1 12.6291 6.05170   2
   9  11   1 2.05799 3.43596   3
  10 -11   1 -1.0713 2.08206   2
 -10 -11  -1 6.06899 5.36726   3
 -10 -11  -1 0.54525 3.66331   2
  10  11   1 3.19046 6.45341   2
 -10  11  -1 -0.1311 4.45877   2
 -10  11  -1 4.27829 8.15128   1
  10  11   1 6.02129 3.15231   3
 -10  11  -1 -3.2193 13.6378   3
  11 -11   1 2.78217 3.36082   2
 -11 -11  -1 4.06193 4.09235   2
  11  11   1 -1.7278 3.53501   3
  11  11   1 3.04392 6.39099   2
 -11  11  -1 17.2541 8.08669   1
 -11  11  -1 6.57722 4.56354   2
  12 -11   1 -1.9674 1.75271   2
 -12 -11  -1 1.91597 3.60220   2
  12  11   1 4.16902 5.93952   2
 -12  11  -1 1.02649 4.25401   2
 -12  11  -1 -2.4834 6.87301   1
 -13 -11  -1 2.20640 3.97295   2
  13 -11   1 -2.9648 1.51439   2
  13  11   1 -1.0271 5.01860   2
 -13  11  -1 6.01021 4.02434   2
 -13  11  -1 0.46469 6.66790   1
 -14 -11  -1 3.26375 3.80151   2
  14  11   1 1.46284 4.33435   2
 -14  11  -1 3.39162 5.81736   1
 -14 -12   1 4.75516 3.38754   2
 -14  12   1 -7.1944 4.80567   1
  14  12  -1 -3.0921 3.83924   2
 -13 -12   1 -3.4354 3.39026   2
  13 -12  -1 -3.0530 1.87300   2
  13  12  -1 0.93988 5.04847   2
 -13  12   1 1.35096 5.65779   1
 -13  12   1 -14.122 3.19713   2
 -12 -12   1 7.05966 3.95759   2
  12 -12  -1 3.04487 2.20822   2
  12  12  -1 9.83355 6.33047   2
 -12  12   1 7.98738 4.87148   2
 -12  12   1 -1.1910 6.82949   1
 -11 -12   1 -4.6170 3.60524   2
  11 -12  -1 -0.8389 2.04749   2
 -11  12   1 -2.1139 4.13500   2
  11  12  -1 -5.5244 6.02922   2
 -11  12   1 8.28709 7.40092   1
  10 -12  -1 -1.7818 2.20261   2
 -10 -12   1 7.38259 4.79592   3
 -10 -12   1 0.38070 3.69873   2
  10  12  -1 -4.2076 6.35716   2
  10  12  -1 -2.0258 2.72823   3
 -10  12   1 -0.3226 8.50717   3
 -10  12   1 1.67515 4.98762   2
   9 -12  -1 1.28894 2.37914   2
  -9 -12   1 -8.0010 4.48682   3
  -9 -12   1 -0.8623 3.42459   2
   9  12  -1 -0.9536 2.89298   3
  -9  12   1 0.13987 7.39420   1
   9  12  -1 0.58480 5.35802   2
  -9  12   1 -0.7512 8.35863   3
  -9  12   1 7.14302 4.84341   2
   9  12  -1 -0.2468 0.37808   4
   8 -12  -1 -2.4391 2.45156   2
  -8 -12   1 -0.9020 3.67216   4
  -8 -12   1 -2.5643 3.03407   2
  -8 -12   1 0.84322 5.36185   3
  -8  12   1 2.34554 8.27139   3
   8  12  -1 -2.3956 5.78645   2
   8  12  -1 -1.5031 3.28648   3
  -8  12   1 42.8738 7.75889   1
  -8  12   1 2.74272 4.75487   2
   8  12  -1 -1.6752 0.80227   4
   7 -12  -1 -3.5610 2.10134   3
  -7 -12   1 -6.7221 7.23785   3
  -7 -12   1 -1.2120 3.07411   4
   7 -12  -1 -1.3170 2.50121   2
  -7 -12   1 2.00172 3.10457   2
   7  12  -1 0.15039 0.89871   4
   7  12  -1 6.00417 5.35839   2
  -7  12   1 -6.0385 4.24632   2
  -7  12   1 2.03340 7.08670   3
   7  12  -1 0.80655 3.29869   3
  -7  12   1 1.34130 7.16395   1
   6 -12  -1 5.26477 2.88048   3
  -6 -12   1 -0.6051 5.26409   3
  -6 -12   1 -2.2252 2.58613   2
  -6 -12   1 1.98335 2.94181   4
   6 -12  -1 2.30173 2.48790   2
   6  12  -1 11.3719 5.10647   2
  -6  12   1 -0.4950 6.19847   3
  -6  12   1 -3.6198 4.26474   2
  -6  12   1 7.77457 6.29732   1
   6  12  -1 3.03173 3.35747   3
   6  12  -1 1.11169 1.07397   4
  -5 -12   1 5.10772 5.25316   3
   5 -12  -1 -0.6725 3.04550   3
  -5 -12   1 -1.2680 2.26535   4
  -5 -12   1 -0.4525 2.42797   2
   5 -12  -1 -0.6754 2.28328   2
  -5  12   1 -3.2301 5.15150   1
  -5  12   1 1.51365 4.21874   2
  -5  12   1 -3.2099 5.62966   3
   5  12  -1 -2.0756 3.40408   3
   5  12  -1 2.87538 4.74119   2
   4 -12  -1 -3.6139 2.59891   2
  -4 -12   1 6.11077 5.76093   3
  -4 -12   1 7.40828 2.23906   4
   4 -12  -1 -0.4351 3.48743   3
  -4  12   1 -2.3202 5.67223   3
  -4  12   1 -0.9898 3.99409   2
  -4  12   1 7.56572 7.82367   1
   4  12  -1 4.84234 3.40664   3
   4  12  -1 5.19142 2.90543   1
   4  12  -1 19.9498 4.89718   2
  -3 -12   1 -0.4618 1.71649   4
   3 -12  -1 0.47573 3.27418   3
   3 -12  -1 -2.1038 2.26791   2
  -3 -12   1 0.85560 4.56922   3
  -3 -12   1 -0.5920 2.05154   2
   3  12  -1 -2.6182 3.11719   3
   3  12  -1 -0.4133 4.21356   2
  -3  12   1 -0.9914 5.22141   3
  -3  12   1 -0.1241 4.38072   1
  -3  12   1 -1.3003 3.59393   2
   3  12  -1 3.75044 2.74937   1
   2 -12  -1 121.007 19.2843   3
  -2 -12   1 120.803 19.8620   3
  -2 -12   1 114.209 18.6289   2
   2 -12  -1 94.1331 18.5983   2
  -2 -12   1 95.1058 18.2424   4
   2  12  -1 153.952 19.4179   2
  -2  12   1 140.853 19.8939   3
   2  12  -1 116.160 18.6114   1
   2  12  -1 108.773 19.1009   3
  -2  12   1 146.636 19.0506   1
   1 -12  -1 -2.3012 3.44760   3
   1 -12  -1 0.21424 2.40360   2
  -1 -12   1 -4.7719 4.03979   3
  -1 -12   1 1.10797 2.19609   2
   1  12  -1 0.14823 3.97719   2
   1  12  -1 -2.1167 2.24340   1
  -1  12   1 0.21674 2.76295   1
  -1  12   1 -0.6165 4.10379   3
  -1  12   1 -3.8468 3.52936   2
   1  12  -1 0.80849 3.37632   3
   0 -12   1 1.45466 3.80179   3
   0 -12  -1 2.72869 2.41886   2
   0 -12  -1 0.62364 3.98331   3
   0 -12  -1 3.24770 1.58617   4
   0  12  -1 8.03684 3.86631   3
   0  12   1 5.64374 4.22224   2
   0  12   1 14.6992 2.61819   1
   0  12  -1 7.11434 2.42343   1
   0  12   1 4.60066 4.28556   3
   1 -12   1 0.94264 3.59819   3
  -1 -12  -1 -2.0641 1.22547   4
   1 -12   1 3.09923 2.29224   2
  -1 -12  -1 -2.5273 2.21521   2
  -1 -12  -1 -3.2540 4.01955   3
   1  12   1 4.01700 4.33031   2
  -1  12  -1 -1.0208 2.61523   1
  -1  12  -1 -0.9165 4.15358   3
  -1  12  -1 0.26965 3.51554   2
   1  12   1 1.38505 2.40650   1
   1  12   1 -2.3349 3.63047   3
  -2 -12  -1 107.999 18.5207   3
  -2 -12  -1 124.938 17.3162   2
   2 -12   1 138.582 17.2737   2
  -2 -12  -1 80.5602 16.8413   4
   2  12   1 95.4728 17.1804   1
   2  12   1 105.277 17.8593   3
   2  12   1 111.831 18.0413   2
   3 -12   1 -1.1745 2.36427   2
  -3 -12  -1 3.14272 3.12446   4
  -3 -12  -1 2.18975 4.75641   3
  -3 -12  -1 -1.5311 2.19761   2
   3 -12   1 2.15763 3.20899   3
   3  12   1 1.83855 2.86707   3
   3  12   1 3.03680 2.64947   1
  -3  12  -1 -4.7054 3.44285   2
  -3  12  -1 0.27464 4.61042   1
   3  12   1 0.87214 3.83964   2
  -3  12  -1 0.74451 5.22454   3
  -4 -12  -1 35.4086 7.34697   4
   4 -12   1 39.2692 7.52668   2
   4 -12   1 48.9037 8.33599   3
  -4 -12  -1 34.9132 9.30427   3
  -4  12  -1 42.4372 9.68949   3
   4  12   1 38.5496 8.84398   2
   4  12   1 43.4579 8.10355   3
   4  12   1 64.4947 8.19635   1
   5 -12   1 -2.6304 2.18920   2
   5 -12   1 -0.0811 2.64653   3
  -5 -12  -1 -1.8614 5.19445   3
  -5 -12  -1 0.54395 2.28715   4
  -5 -12  -1 -1.0638 2.38349   2
   5  12   1 2.82070 3.74075   3
  -5  12  -1 4.52239 5.80766   1
  -5  12  -1 2.87854 5.98563   3
  -5  12  -1 3.68441 4.47323   2
   5  12   1 -5.0557 4.29575   2
  -6 -12  -1 8.79733 5.65100   3
  -6 -12  -1 -0.3994 2.45526   4
   6 -12   1 -2.9924 2.07308   3
  -6 -12  -1 3.13459 2.80797   2
   6 -12   1 1.57879 2.35668   2
   6  12   1 4.37026 3.47684   3
  -6  12  -1 -3.6878 6.21796   1
  -6  12  -1 -3.6310 5.92181   3
  -6  12  -1 -2.4019 4.20080   2
   6  12   1 1.79388 1.08681   4
   6  12   1 0.03038 5.13409   2
   7 -12   1 -3.4963 1.82074   3
  -7 -12  -1 4.32122 3.18036   4
  -7 -12  -1 2.86158 5.41468   3
  -7 -12  -1 4.24363 2.86674   2
   7 -12   1 -0.9346 2.28290   2
   7  12   1 -4.8539 3.45292   3
   7  12   1 -0.5502 0.82904   4
  -7  12  -1 -6.1607 3.98896   2
  -7  12  -1 5.86842 7.24423   3
  -7  12  -1 8.11501 7.10682   1
   7  12   1 0.87475 4.96945   2
  -8 -12  -1 -6.4115 5.03029   3
   8 -12   1 0.18177 2.36334   2
  -8 -12  -1 1.27830 3.40779   4
  -8 -12  -1 1.83086 3.23084   2
   8  12   1 1.94420 3.62562   3
  -8  12  -1 -4.1654 8.10381   3
  -8  12  -1 12.9321 7.14572   1
   8  12   1 0.98909 5.61878   2
  -8  12  -1 0.11522 4.71094   2
   8  12   1 0.64809 0.45800   4
  -9 -12  -1 -1.8705 3.41024   2
  -9 -12  -1 8.40248 5.11057   3
  -9 -12  -1 -0.3039 3.73621   4
   9 -12   1 0.96680 2.30633   2
   9  12   1 -2.7300 2.99766   3
  -9  12  -1 -3.5194 4.48590   2
  -9  12  -1 9.65340 7.58630   1
  -9  12  -1 3.07418 8.66207   3
   9  12   1 4.59161 6.11815   2
 -10 -12  -1 6.69001 3.91825   2
 -10 -12  -1 2.20373 5.37104   3
  10 -12   1 -1.4630 1.98532   2
 -10  12  -1 1.82791 7.49968   1
  10  12   1 8.67348 3.37114   3
  10  12   1 4.16899 6.27864   2
 -10  12  -1 -4.6396 8.49027   3
 -10  12  -1 -6.1148 4.32361   2
 -11 -12  -1 -5.4863 3.44613   2
  11 -12   1 2.95839 2.12351   2
 -11  12  -1 -2.8690 7.10892   1
  11  12   1 -1.6546 5.99402   2
 -11  12  -1 -3.6874 4.51263   2
  12 -12   1 3.18883 2.02083   2
 -12 -12  -1 4.23247 4.10343   2
 -12  12  -1 3.13614 6.94221   1
 -12  12  -1 4.13854 4.23269   2
  12  12   1 -3.7701 5.72987   2
 -13 -12  -1 0.57287 3.53816   2
  13  12   1 -1.1682 5.02684   2
 -13  12  -1 -3.2301 5.80190   1
 -14 -12  -1 -0.4514 3.29558   2
  14  12   1 5.24185 4.30394   2
 -14  12  -1 -3.7655 4.90099   1
 -13 -13   1 2.92236 4.21147   2
  13  13  -1 -3.5043 6.32682   2
 -13  13   1 9.17972 5.53276   1
 -12 -13   1 -3.3048 3.50268   2
  12 -13  -1 -2.1515 1.55440   2
 -12  13   1 -7.6536 3.93827   2
  12  13  -1 -3.1641 5.55305   2
 -12  13   1 -6.1405 5.76893   1
 -11 -13   1 6.04814 4.18216   2
  11 -13  -1 0.44059 2.12978   2
  11  13  -1 3.29085 6.25772   2
 -11  13   1 -4.3770 4.38100   2
  10 -13  -1 -3.0520 2.06047   2
 -10 -13   1 4.76851 3.88936   2
 -10  13   1 -8.2897 6.36097   1
 -10  13   1 -2.2417 4.82626   2
  10  13  -1 -4.0149 6.15687   2
  -9 -13   1 -1.5004 3.59272   2
  -9 -13   1 -0.2478 5.11198   3
   9 -13  -1 -0.6456 2.33313   2
  -9  13   1 1.84347 8.06262   3
   9  13  -1 0.59096 3.68896   3
  -9  13   1 -4.1832 4.50634   2
  -9  13   1 4.66399 6.98171   1
   9  13  -1 10.5222 6.17340   2
  -8 -13   1 4.16926 5.29510   3
   8 -13  -1 -2.6866 2.24848   2
  -8 -13   1 -1.2863 2.86439   2
  -8  13   1 6.43525 8.20736   3
   8  13  -1 -0.9047 0.74641   4
   8  13  -1 -2.9300 3.04715   3
   8  13  -1 2.18237 5.91037   2
  -8  13   1 1.53704 7.87432   1
  -8  13   1 1.27053 4.69729   2
   7 -13  -1 29.5706 4.35727   2
  -7 -13   1 13.5114 4.29367   2
  -7 -13   1 11.0097 6.73290   3
   7  13  -1 11.8480 4.69580   3
  -7  13   1 26.2853 7.81756   1
   7  13  -1 14.2481 2.95972   4
   7  13  -1 17.1544 6.35777   2
  -7  13   1 39.7650 6.98516   2
  -7  13   1 28.5784 9.31952   3
  -6 -13   1 -1.8690 2.51540   2
   6 -13  -1 -2.6161 2.41342   2
   6 -13  -1 -2.1178 2.08550   3
  -6 -13   1 3.04478 5.41950   3
  -6 -13   1 0.42653 1.46693   4
   6  13  -1 1.31930 3.71376   3
  -6  13   1 -5.5708 6.16727   3
  -6  13   1 6.23115 7.01974   1
   6  13  -1 1.69575 1.10813   4
   6  13  -1 -3.0966 4.85847   2
  -6  13   1 -6.3439 4.36685   2
  -5 -13   1 1.73051 2.48843   2
  -5 -13   1 -4.0202 4.92412   3
   5 -13  -1 2.58477 2.55152   2
  -5 -13   1 5.73128 2.01174   4
   5 -13  -1 4.50985 3.06550   3
   5  13  -1 2.16198 5.01079   2
   5  13  -1 1.50945 3.43560   3
  -5  13   1 3.59026 5.56580   1
  -5  13   1 1.35382 4.61612   2
   4 -13  -1 -1.1126 3.49789   3
  -4 -13   1 -4.8205 1.83312   4
  -4 -13   1 3.98959 5.06336   3
  -4 -13   1 2.09575 2.51029   2
   4 -13  -1 -1.8549 2.53417   2
   4  13  -1 -3.7825 3.51197   1
   4  13  -1 -3.3594 3.41850   3
  -4  13   1 -5.1322 5.70754   3
  -4  13   1 -1.5401 4.25139   2
  -4  13   1 -5.0144 4.95397   1
   4  13  -1 3.20340 4.51323   2
   3 -13  -1 -0.8548 2.58216   2
  -3 -13   1 -1.8393 4.78881   3
  -3 -13   1 6.64559 2.13760   4
  -3 -13   1 1.08464 2.41147   2
   3 -13  -1 5.46659 3.70580   3
   3  13  -1 4.51315 3.00284   1
  -3  13   1 1.85760 4.05046   2
   3  13  -1 -1.1707 4.65697   2
  -3  13   1 2.96711 5.83228   3
   3  13  -1 -2.1037 3.19231   3
  -3  13   1 -1.7664 4.20353   1
   2 -13  -1 -1.8628 2.53925   2
  -2 -13   1 0.09457 2.34795   2
  -2 -13   1 -0.9895 4.73306   3
   2 -13  -1 -2.6153 3.62312   3
   2  13  -1 -1.4287 3.38595   3
  -2  13   1 1.51714 3.98035   2
   2  13  -1 -0.2209 2.80909   1
   2  13  -1 -2.2937 4.07212   2
  -2  13   1 -3.4370 5.03131   3
  -1 -13   1 25.3850 4.78117   2
   1 -13  -1 23.3405 4.48334   2
  -1 -13   1 25.8622 5.95823   3
   1 -13  -1 17.3994 5.64414   3
   1  13  -1 20.9844 5.72794   3
   1  13  -1 17.5703 5.98160   2
   1  13  -1 23.7513 4.52284   1
  -1  13   1 19.4009 4.59843   1
  -1  13   1 16.0501 5.68531   2
  -1  13   1 14.8310 6.33330   3
   0 -13  -1 0.70035 2.39068   2
   0 -13   1 0.07143 3.65312   3
   0 -13  -1 -2.2697 3.67805   3
   0 -13   1 0.17380 2.37260   2
   0  13  -1 -0.8831 4.13555   2
   0  13   1 -0.4446 2.53656   1
   0  13   1 -5.3222 4.24138   2
   0  13  -1 0.85356 2.51129   1
   0  13   1 2.84268 4.53842   3
   0  13  -1 2.08956 4.30578   3
  -1 -13  -1 14.2793 4.02053   2
   1 -13   1 6.61621 5.25857   3
   1 -13   1 7.20816 3.06849   2
  -1 -13  -1 19.2937 5.23783   3
   1  13   1 16.1639 3.54714   1
  -1  13  -1 9.48463 3.63383   1
  -1  13  -1 13.0083 5.00434   2
   1  13   1 16.2313 4.65820   3
  -1  13  -1 13.1396 5.49766   3
   1  13   1 13.9643 5.02939   2
  -2 -13  -1 -0.3029 4.79023   3
  -2 -13  -1 0.39241 2.40152   2
  -2 -13  -1 -0.3156 1.44260   4
   2 -13   1 -1.6695 3.39033   3
  -2  13  -1 -4.8082 4.62539   3
   2  13   1 -4.3306 2.58246   1
   2  13   1 1.88575 4.24817   2
  -2  13  -1 0.14180 3.84466   2
  -2  13  -1 -1.8180 4.47586   1
   2  13   1 -0.7127 3.77518   3
  -3 -13  -1 1.26484 5.11280   3
   3 -13   1 1.47765 2.45451   2
  -3 -13  -1 2.45388 2.33119   2
   3 -13   1 -0.2931 3.42646   3
  -3  13  -1 10.0067 6.11656   3
  -3  13  -1 3.11356 4.65477   1
  -3  13  -1 7.31158 4.12334   2
   3  13   1 4.51006 4.74809   2
   3  13   1 3.43512 3.79104   3
   3  13   1 0.00560 2.85325   1
   4 -13   1 -1.2741 2.38822   2
  -4 -13  -1 -2.2724 1.92985   4
  -4 -13  -1 -1.9743 2.36732   2
   4 -13   1 -0.3916 3.20367   3
  -4 -13  -1 0.76812 5.05365   3
  -4  13  -1 3.46079 5.85627   3
   4  13   1 0.29947 3.04256   3
  -4  13  -1 2.80892 5.46501   1
   4  13   1 -1.3891 2.63929   1
   4  13   1 5.22779 4.82439   2
  -4  13  -1 2.72358 4.38020   2
  -5 -13  -1 1.40320 2.53476   2
  -5 -13  -1 -2.4809 5.35497   3
  -5 -13  -1 5.88585 2.42832   4
   5 -13   1 1.95345 2.52376   2
   5 -13   1 -0.2531 2.74031   3
  -5  13  -1 2.35279 9.13786   3
   5  13   1 -3.8202 3.43367   3
  -5  13  -1 4.87518 6.50856   1
   5  13   1 2.10581 4.92886   2
  -5  13  -1 -3.1524 4.36950   2
  -6 -13  -1 1.39286 2.50413   4
   6 -13   1 0.32723 2.11655   3
  -6 -13  -1 0.81810 2.58045   2
   6 -13   1 0.10109 2.37292   2
  -6  13  -1 7.59950 6.83746   1
  -6  13  -1 -0.9852 6.11037   3
   6  13   1 3.91337 3.48968   3
   6  13   1 -1.0226 0.99737   4
   6  13   1 -4.5724 5.11301   2
  -6  13  -1 -4.7884 7.83588   2
  -7 -13  -1 5.30901 3.34446   2
  -7 -13  -1 7.44325 5.97665   3
  -7 -13  -1 8.24033 3.55377   4
   7  13   1 7.63253 5.52791   2
   7  13   1 10.5419 4.56609   3
   7  13   1 5.51429 1.54401   4
  -7  13  -1 32.3906 8.87116   3
  -7  13  -1 22.8740 7.47453   1
  -8 -13  -1 3.35805 5.39813   3
   8 -13   1 -1.7882 2.25295   2
  -8 -13  -1 -0.1914 2.96217   2
  -8 -13  -1 -1.5803 3.12272   4
   8  13   1 2.33164 5.63150   2
  -8  13  -1 -0.1320 4.43816   2
  -8  13  -1 2.65879 7.82939   3
   8  13   1 2.21729 3.55242   3
  -8  13  -1 -3.9415 6.56204   1
   8  13   1 0.63665 0.42447   4
  -9 -13  -1 4.78770 5.11179   3
   9 -13   1 2.41589 2.50053   2
  -9 -13  -1 -2.6175 3.25226   2
  -9  13  -1 29.8426 8.27719   1
  -9  13  -1 16.9781 8.91582   3
   9  13   1 4.13493 5.95534   2
  -9  13  -1 5.36587 5.00702   2
  10 -13   1 1.32509 2.10374   2
 -10 -13  -1 -2.4835 3.49829   2
 -10  13  -1 3.03519 4.85822   2
  10  13   1 6.98235 6.76144   2
 -10  13  -1 -1.7392 7.03622   1
  11 -13   1 2.63744 2.13273   2
 -11 -13  -1 9.81208 4.28746   2
 -11  13  -1 48.9545 7.90383   1
  11  13   1 10.7094 6.39566   2
 -11  13  -1 -1.6359 4.91115   2
 -12 -13  -1 -0.5536 3.54244   2
  12 -13   1 0.43000 1.44116   2
 -12  13  -1 -0.9230 5.91113   1
  12  13   1 2.65890 5.53849   2
 -13 -13  -1 2.24034 3.44345   2
  13  13   1 7.25157 6.83746   2
 -13  13  -1 2.80632 5.54918   1
 -13 -14   1 3.27805 3.29465   2
  13  14  -1 6.11648 4.86669   2
 -13  14   1 -2.5850 3.96630   1
 -12 -14   1 -1.2927 3.61555   2
  12 -14  -1 4.87640 1.75344   2
 -12  14   1 1.04735 5.19151   1
  12  14  -1 1.28485 5.28068   2
 -12  14   1 4.65517 4.21044   2
  11 -14  -1 -1.7528 1.69794   2
 -11 -14   1 3.35311 3.51032   2
  11  14  -1 4.04357 6.42875   2
 -11  14   1 1.19722 5.90293   1
 -11  14   1 -0.0585 3.88881   2
 -10 -14   1 3.36551 3.85954   2
  10 -14  -1 -2.0516 2.07791   2
  10  14  -1 10.9911 6.28578   2
 -10  14   1 3.71477 4.90073   2
 -10  14   1 28.6270 6.67927   1
   9 -14  -1 -0.3346 3.31450   2
  -9 -14   1 0.83104 3.39807   2
  -9  14   1 9.02286 5.39536   2
   9  14  -1 1.22161 5.66914   2
  -9  14   1 7.07726 6.45054   1
  -8 -14   1 15.2001 6.65964   3
   8 -14  -1 20.9137 4.09122   2
  -8 -14   1 18.9403 4.62519   2
   8  14  -1 15.7337 6.85855   3
   8  14  -1 25.9367 7.32060   2
  -8  14   1 9.53068 8.38986   3
  -8  14   1 15.5742 6.63021   2
  -8  14   1 7.10464 6.92564   1
  -7 -14   1 1.77894 5.06216   3
   7 -14  -1 -0.8200 2.29317   2
  -7 -14   1 -1.1382 2.73880   2
  -7  14   1 -1.4772 5.99038   1
  -7  14   1 11.9055 7.71292   3
   7  14  -1 -0.2277 3.43432   3
   7  14  -1 1.17549 5.37933   2
   7  14  -1 -1.3321 0.84846   4
  -7  14   1 -2.4585 5.04112   2
   6 -14  -1 22.9152 3.84286   2
   6 -14  -1 1.03187 3.27317   3
  -6 -14   1 17.4519 6.44578   3
  -6 -14   1 14.3311 4.02304   2
   6  14  -1 17.7363 6.04500   2
   6  14  -1 13.6999 2.58623   4
  -6  14   1 50.6823 6.77612   1
  -6  14   1 43.2633 6.26845   2
   6  14  -1 9.87636 4.82072   3
  -6  14   1 19.2850 7.63025   3
  -5 -14   1 -1.1673 4.98294   3
  -5 -14   1 -2.5175 2.55094   2
   5 -14  -1 2.53945 2.68686   2
   5 -14  -1 -4.7037 2.43022   3
   5  14  -1 -1.4535 3.83314   3
  -5  14   1 4.14769 6.06025   3
  -5  14   1 5.06006 4.87093   2
   5  14  -1 2.90492 5.08789   2
  -5  14   1 1.18214 5.48406   1
  -4 -14   1 -3.8946 5.25793   3
   4 -14  -1 3.87202 3.78166   3
   4 -14  -1 3.07659 2.69850   2
  -4 -14   1 4.20205 2.55951   2
   4  14  -1 -1.5408 2.89248   1
  -4  14   1 9.90466 4.80719   2
   4  14  -1 9.47410 5.30540   2
  -4  14   1 12.5384 5.84244   1
  -4  14   1 10.2786 6.37779   3
   4  14  -1 -1.1582 3.64230   3
  -3 -14   1 1.83314 2.47696   2
  -3 -14   1 -8.1747 4.58699   3
   3 -14  -1 1.58881 2.63582   2
   3 -14  -1 0.08774 3.64925   3
  -3  14   1 0.68581 5.59427   3
  -3  14   1 -6.7810 4.08486   2
  -3  14   1 1.12347 4.16692   1
   3  14  -1 5.77826 4.86129   2
   3  14  -1 0.12973 2.88472   1
   3  14  -1 2.25319 3.88752   3
   2 -14  -1 11.7191 5.00677   3
  -2 -14   1 33.7083 6.67269   3
   2 -14  -1 9.60640 3.90322   2
   2  14  -1 28.3338 4.53417   1
  -2  14   1 13.8285 6.45706   3
  -2  14   1 18.3489 4.60268   1
  -2  14   1 5.43399 5.17637   2
   1 -14  -1 3.75665 4.06062   3
  -1 -14   1 -1.7827 2.42526   2
   1 -14  -1 -0.6031 2.36778   2
   1  14  -1 0.06666 4.74727   2
  -1  14   1 -1.2037 4.36654   2
  -1  14   1 7.68077 5.12928   3
   1  14  -1 2.03604 4.46502   3
   1  14  -1 -1.4889 2.60804   1
  -1  14   1 2.58906 2.69791   1
   0 -14  -1 72.5967 14.2205   3
   0 -14  -1 87.0936 13.5469   2
   0 -14   1 64.6962 14.3008   3
   0 -14   1 93.7944 13.6163   2
   0  14   1 99.2009 14.4950   2
   0  14  -1 81.8634 13.4939   1
   0  14   1 79.7388 14.5613   3
   0  14  -1 109.474 14.7216   2
   0  14  -1 72.8657 14.4425   3
   0  14   1 68.6552 13.4881   1
   1 -14   1 -1.5993 3.42455   3
  -1 -14  -1 1.17473 2.42391   2
   1 -14   1 -1.2634 2.32539   2
   1  14   1 1.04893 4.80277   2
  -1  14  -1 -1.2541 4.73297   2
  -1  14  -1 2.01993 4.62199   3
   1  14   1 -2.6673 4.26247   3
  -1  14  -1 0.11488 2.59952   1
   1  14   1 -0.0275 2.70829   1
   2 -14   1 9.94043 4.66263   3
  -2 -14  -1 7.38878 2.99173   2
   2 -14   1 9.35703 3.05497   2
  -2 -14  -1 10.5143 5.28024   3
   2  14   1 16.6316 5.47748   2
  -2  14  -1 11.8254 6.14368   3
  -2  14  -1 8.23997 4.32613   1
   2  14   1 12.1418 4.91456   3
   2  14   1 6.52587 3.68933   1
  -2  14  -1 8.85287 5.14172   2
   3 -14   1 0.19355 2.54895   2
  -3 -14  -1 2.15275 2.39856   2
   3 -14   1 -0.1617 3.39657   3
  -3 -14  -1 -3.6400 5.00353   3
   3  14   1 -0.4219 4.62584   2
   3  14   1 5.09534 3.76632   3
   3  14   1 -0.0700 3.01280   1
  -3  14  -1 2.94479 4.62426   1
  -3  14  -1 -2.9660 4.00683   2
  -3  14  -1 2.90830 5.78462   3
  -4 -14  -1 12.6978 6.72658   3
   4 -14   1 20.7156 4.42336   2
  -4 -14  -1 18.3381 4.36284   2
   4 -14   1 13.7725 5.11867   3
   4  14   1 26.1654 4.72125   1
  -4  14  -1 41.5098 6.91257   1
  -4  14  -1 22.7476 7.85573   3
   4  14   1 19.0649 6.09744   2
   4  14   1 15.1631 5.92781   3
  -4  14  -1 20.8178 5.96587   2
  -5 -14  -1 -1.5353 9.56689   3
  -5 -14  -1 2.45380 2.69333   2
   5 -14   1 0.68430 2.11042   3
  -5 -14  -1 -2.1957 1.28995   4
   5 -14   1 -1.1641 2.36711   2
   5  14   1 -3.6731 3.48327   3
   5  14   1 7.36662 5.39100   2
  -5  14  -1 2.74286 6.18495   1
  -5  14  -1 -0.5050 4.83616   2
  -5  14  -1 3.64356 6.24189   3
  -6 -14  -1 23.2320 6.90766   3
  -6 -14  -1 15.0629 3.87463   2
   6 -14   1 13.4628 3.60094   2
  -6  14  -1 13.8722 5.49788   2
  -6  14  -1 18.7856 7.63642   3
   6  14   1 11.8389 2.45107   4
   6  14   1 8.66046 4.52003   3
   6  14   1 17.1186 6.08940   2
  -6  14  -1 9.35288 5.94951   1
  -7 -14  -1 3.48105 5.41802   3
  -7 -14  -1 0.88056 1.29083   4
   7 -14   1 -0.6736 2.24973   2
  -7 -14  -1 -1.2314 2.83998   2
   7  14   1 1.67199 0.89183   4
  -7  14  -1 -4.6234 6.71770   3
  -7  14  -1 0.57430 5.98570   1
  -7  14  -1 -2.8585 5.06521   2
   7  14   1 2.06244 3.58063   3
   7  14   1 1.07261 4.73343   2
   8 -14   1 1.49172 2.32562   2
  -8 -14  -1 -4.0287 1.29709   4
  -8 -14  -1 2.19472 5.45118   3
  -8 -14  -1 2.30959 3.42623   2
   8  14   1 4.09868 5.91481   2
   8  14   1 -0.6905 0.45891   4
  -8  14  -1 -9.6780 6.38800   3
  -8  14  -1 1.81960 6.75638   1
   8  14   1 -2.3696 3.74788   3
  -8  14  -1 7.81334 5.35309   2
  -9 -14  -1 0.01736 3.30056   2
  -9  14  -1 -1.7232 5.95776   1
  -9  14  -1 7.65165 5.18347   2
   9  14   1 5.13037 6.14956   2
 -10 -14  -1 10.1206 4.32948   2
  10 -14   1 0.36630 2.07454   2
 -10  14  -1 -6.7884 4.45251   2
 -10  14  -1 14.6630 6.44484   1
  10  14   1 15.4937 6.66202   2
 -11 -14  -1 5.87985 3.87934   2
  11 -14   1 0.21032 1.60996   2
 -11  14  -1 -9.3703 3.89487   2
  11  14   1 -5.3115 5.81972   2
 -11  14  -1 4.52629 5.83741   1
 -12 -14  -1 3.47459 3.41122   2
 -12  14  -1 -2.2314 5.34706   1
  12  14   1 4.36236 5.51054   2
 -13 -14  -1 -1.5115 3.30115   2
  13  14   1 -5.6197 4.07165   2
 -13  14  -1 2.60424 4.36042   1
 -12 -15   1 0.33416 3.22602   2
  12  15  -1 1.92494 5.27923   2
 -12  15   1 15.6121 5.11251   1
  11 -15  -1 0.72930 1.58729   2
 -11 -15   1 -2.9106 3.24076   2
 -11  15   1 -17.975 4.19857   2
 -11  15   1 -5.2904 5.14549   1
  11  15  -1 3.54806 5.94842   2
 -10 -15   1 -0.4536 3.38229   2
  10 -15  -1 -2.2142 1.88505   2
  10  15  -1 7.02780 6.43233   2
 -10  15   1 -3.4043 4.71991   1
 -10  15   1 4.03220 4.47703   2
   9 -15  -1 -1.8207 2.24762   2
  -9 -15   1 4.04788 3.66424   2
  -9  15   1 -3.6269 5.84748   1
  -9  15   1 -5.9751 4.48703   2
   9  15  -1 -3.7654 5.68439   2
  -8 -15   1 0.24226 2.80165   2
   8 -15  -1 -0.7048 3.93998   2
  -8 -15   1 8.29160 5.18167   3
   8  15  -1 6.57636 6.08072   2
  -8  15   1 -1.8273 6.00767   1
  -8  15   1 -4.0786 5.16015   2
   8  15  -1 0.82054 0.48190   4
  -7 -15   1 5.44151 3.37001   2
   7 -15  -1 1.58283 2.45724   2
  -7 -15   1 3.36486 4.89750   3
   7  15  -1 4.22535 1.12076   4
  -7  15   1 3.75315 6.53041   3
  -7  15   1 0.49956 5.48092   1
   7  15  -1 -1.1655 4.83859   3
   7  15  -1 7.18659 5.77303   2
  -7  15   1 -7.7827 4.92437   2
  -6 -15   1 -4.7998 2.55254   2
  -6 -15   1 -3.0650 4.45118   3
   6 -15  -1 0.20657 2.46447   2
  -6  15   1 3.11521 6.08326   3
  -6  15   1 7.08427 5.37100   2
   6  15  -1 -0.2987 3.23274   3
   6  15  -1 -6.6405 4.66448   2
  -6  15   1 0.15143 5.07793   1
   6  15  -1 -0.3721 1.00086   4
  -5 -15   1 27.4247 3.91050   2
   5 -15  -1 8.59522 3.75885   3
   5 -15  -1 8.63235 3.70641   2
  -5 -15   1 15.2857 6.09345   3
  -5  15   1 11.1992 5.64621   2
   5  15  -1 20.8792 5.74449   3
  -5  15   1 17.7239 5.47340   1
   5  15  -1 32.1932 6.72610   2
  -5  15   1 3.34160 6.81923   3
   4 -15  -1 -2.0193 2.47645   2
   4 -15  -1 1.84249 3.09264   3
  -4 -15   1 0.61234 2.64285   2
  -4 -15   1 12.2463 7.58607   3
  -4  15   1 5.75802 4.76024   2
   4  15  -1 1.68593 3.71226   3
  -4  15   1 0.33367 4.58809   1
  -4  15   1 3.33107 6.18818   3
   4  15  -1 2.22531 2.92595   1
   4  15  -1 4.45613 5.12503   2
  -3 -15   1 2.65806 2.67314   2
   3 -15  -1 1.27621 4.05531   3
   3 -15  -1 0.67561 2.50070   2
  -3 -15   1 -1.6659 4.55642   3
   3  15  -1 -3.3497 4.79573   2
  -3  15   1 -0.6358 6.01581   3
   3  15  -1 1.07563 3.89441   3
  -3  15   1 -2.3194 3.56598   1
  -3  15   1 4.64403 4.76060   2
   3  15  -1 6.13248 3.29256   1
   2 -15  -1 2.71377 3.89977   3
   2 -15  -1 -4.1603 2.29561   2
  -2 -15   1 -1.8096 2.40101   2
   2  15  -1 4.12815 4.28242   3
   2  15  -1 1.17097 3.04847   1
   2  15  -1 1.00531 4.67357   2
  -2  15   1 1.77409 4.89377   2
  -2  15   1 -1.4873 3.23098   1
  -2  15   1 3.00013 5.65231   3
  -1 -15   1 3.50831 2.54652   2
   1 -15  -1 1.87966 2.57987   2
  -1 -15   1 6.61751 4.35552   3
   1 -15  -1 5.08529 4.03172   3
   1  15  -1 2.65320 4.30996   3
   1  15  -1 3.70714 3.15506   1
  -1  15   1 0.07339 2.83126   1
   1  15  -1 0.22979 4.78941   2
  -1  15   1 0.21807 5.02534   2
  -1  15   1 -4.8505 4.94605   3
   0 -15   1 -0.2253 2.43390   2
   0 -15   1 -6.3448 4.08734   3
   0 -15  -1 0.35618 2.75402   2
   0 -15  -1 -6.4742 3.87714   3
   0  15   1 -1.5147 4.93010   2
   0  15   1 -3.8449 4.45658   3
   0  15  -1 -2.0442 4.87223   2
   0  15  -1 -2.5810 3.04574   1
   0  15  -1 -1.9109 4.51080   3
   0  15   1 -5.3815 2.54294   1
   1 -15   1 10.7337 4.23438   3
  -1 -15  -1 9.47221 4.84870   3
   1 -15   1 4.64669 2.93490   2
  -1 -15  -1 3.59594 2.79621   2
  -1  15  -1 4.72704 2.96481   1
   1  15   1 4.04890 3.29446   1
   1  15   1 12.8718 5.01039   3
  -1  15  -1 6.76721 5.20144   2
  -1  15  -1 7.12163 5.59805   3
   1  15   1 5.43957 5.12292   2
   2 -15   1 1.23775 3.48311   3
  -2 -15  -1 -0.2805 2.43303   2
   2 -15   1 -1.7346 2.39261   2
  -2  15  -1 1.90849 4.96043   2
  -2  15  -1 3.69146 5.36621   3
   2  15   1 -3.1076 4.38848   2
  -2  15  -1 -0.3491 3.13768   1
   2  15   1 6.94175 4.71183   3
   2  15   1 -0.0445 3.06478   1
  -3 -15  -1 5.81734 4.91660   3
   3 -15   1 2.51105 2.51837   2
  -3 -15  -1 2.06702 2.59383   2
   3 -15   1 2.50390 3.72314   3
  -3  15  -1 7.25001 6.20811   3
  -3  15  -1 1.71251 4.23502   1
   3  15   1 0.16294 3.07228   1
   3  15   1 3.43107 4.28833   3
   3  15   1 -2.6545 4.60624   2
  -3  15  -1 2.22392 4.82744   2
   4 -15   1 -2.2377 2.40182   3
  -4 -15  -1 1.35032 2.59177   2
  -4 -15  -1 -1.7376 4.94213   3
   4 -15   1 -1.9672 2.48417   2
  -4  15  -1 -1.6924 5.82179   1
  -4  15  -1 -1.3449 4.65903   2
   4  15   1 -0.3703 2.79082   1
   4  15   1 -4.9660 4.74363   2
  -4  15  -1 -1.4150 6.02083   3
   4  15   1 -3.7959 3.78636   3
  -5 -15  -1 5.86185 5.56375   3
  -5 -15  -1 10.4345 2.96241   2
   5 -15   1 -1.2385 2.48552   2
   5  15   1 0.80517 5.07597   2
  -5  15  -1 7.64533 6.17517   3
   5  15   1 1.28443 1.18294   4
  -5  15  -1 -6.6738 5.23714   1
   5  15   1 5.73717 4.33412   3
  -5  15  -1 -2.4258 4.81897   2
  -6 -15  -1 -4.0679 2.64517   2
   6 -15   1 -0.1953 2.35951   2
  -6 -15  -1 0.14079 4.80456   3
   6  15   1 -1.3645 0.87020   4
   6  15   1 -2.1262 3.29960   3
   6  15   1 -0.9945 5.13700   2
  -6  15  -1 -1.8091 5.81079   3
  -6  15  -1 -0.1985 5.29077   1
  -6  15  -1 -8.8260 4.81788   2
  -7 -15  -1 6.06055 5.21905   3
  -7 -15  -1 2.47476 3.11329   2
   7 -15   1 3.82158 2.42753   2
   7  15   1 -5.2011 5.13300   2
  -7  15  -1 1.00238 5.26739   2
  -7  15  -1 -4.4285 6.22033   1
   7  15   1 1.67981 0.91068   4
  -7  15  -1 16.6346 7.13428   3
  -8 -15  -1 -3.5422 5.54842   3
   8 -15   1 -1.9016 2.20892   2
  -8 -15  -1 0.00021 2.70464   2
  -8  15  -1 1.14619 5.02411   2
   8  15   1 1.31164 4.66550   3
   8  15   1 7.18524 5.96704   2
  -8  15  -1 -2.3127 5.35352   1
  -9 -15  -1 -5.9297 3.35864   2
   9 -15   1 -0.4227 1.99755   2
   9  15   1 0.92604 5.69043   2
  -9  15  -1 -3.0151 5.38534   1
  -9  15  -1 -3.9352 4.43841   2
 -10 -15  -1 -1.2698 3.51334   2
  10 -15   1 -2.5833 1.65416   2
  10  15   1 4.91998 6.28797   2
 -10  15  -1 2.46511 5.54237   1
 -10  15  -1 -7.7361 4.21939   2
 -11 -15  -1 1.62558 3.48560   2
  11  15   1 -0.6790 5.42564   2
 -11  15  -1 -4.9188 4.88211   1
 -12 -15  -1 -0.6707 3.27116   2
  12  15   1 -1.7387 4.82476   2
 -12  15  -1 -2.8023 4.69873   1
 -12 -16   1 7.54046 3.46972   2
 -12  16   1 0.70674 4.03626   1
  12  16  -1 8.94017 5.08504   2
  11 -16  -1 -0.1793 1.32902   2
 -11 -16   1 1.89416 3.26107   2
  11  16  -1 -4.4549 5.25334   2
  10 -16  -1 0.21627 1.59496   2
 -10 -16   1 -1.2156 3.25669   2
 -10  16   1 -1.9052 4.71760   1
 -10  16   1 13.9308 4.54310   2
  10  16  -1 -11.479 5.50151   2
  -9 -16   1 -0.7332 3.19096   2
   9 -16  -1 -2.2133 1.87061   2
  -9  16   1 3.91125 4.63791   2
   9  16  -1 -1.4763 5.56969   2
  -9  16   1 -3.3563 4.96136   1
  -8 -16   1 8.56867 3.95448   2
   8 -16  -1 14.5856 3.28131   2
  -8  16   1 14.2070 5.87808   2
   8  16  -1 14.6035 6.95511   2
  -8  16   1 2.63365 5.50891   1
  -7 -16   1 7.76424 4.43400   3
  -7 -16   1 -0.1978 2.88707   2
   7 -16  -1 -4.1230 2.85680   2
   7  16  -1 0.10253 4.83177   2
  -7  16   1 0.19358 4.50699   2
   7  16  -1 -0.6617 0.84170   4
  -7  16   1 -4.5691 4.53132   1
  -6 -16   1 2.54958 4.87968   3
   6 -16  -1 4.74316 2.79541   2
  -6 -16   1 4.32105 3.13495   2
  -6  16   1 1.30003 4.41331   1
   6  16  -1 5.03004 1.43548   4
  -6  16   1 10.3580 5.50544   2
   6  16  -1 5.09763 4.16737   3
   6  16  -1 8.22337 5.28609   2
  -6  16   1 0.43452 6.21306   3
  -5 -16   1 -1.2611 4.64716   3
   5 -16  -1 -2.5618 2.43952   2
  -5 -16   1 -2.3968 2.47965   2
  -5  16   1 5.10057 5.87217   3
  -5  16   1 2.70570 4.90296   2
   5  16  -1 0.49116 1.03636   4
   5  16  -1 0.09374 3.45752   3
  -5  16   1 -1.5918 4.15078   1
   5  16  -1 4.55674 5.39079   2
   4 -16  -1 50.6077 7.46036   2
  -4 -16   1 27.9559 8.88015   3
  -4 -16   1 37.8606 7.32782   2
  -4  16   1 66.0832 9.66905   2
  -4  16   1 67.4399 11.2400   3
   4  16  -1 38.6630 7.43571   1
   4  16  -1 27.6129 8.12296   3
   4  16  -1 38.8546 8.88138   2
  -3 -16   1 -4.4334 2.24570   2
  -3 -16   1 -1.5341 4.42999   3
   3 -16  -1 1.59856 2.44010   2
   3 -16  -1 4.80673 3.73738   3
   3  16  -1 -1.4835 2.83341   1
   3  16  -1 -4.2488 3.91061   3
   3  16  -1 -1.1772 5.09608   2
  -3  16   1 -5.9253 5.25628   3
  -3  16   1 2.24125 3.79417   1
  -3  16   1 0.42464 4.84064   2
  -2 -16   1 9.09170 4.73405   3
   2 -16  -1 6.68509 4.32535   3
  -2 -16   1 7.36635 2.97215   2
   2 -16  -1 3.33390 2.91216   2
  -2  16   1 3.87747 3.15995   1
   2  16  -1 6.39630 3.62821   1
  -2  16   1 6.99910 6.64311   3
   2  16  -1 4.74187 4.99055   2
  -2  16   1 3.25855 5.46379   2
   2  16  -1 9.96940 5.07546   3
  -1 -16   1 2.00900 4.09674   3
   1 -16  -1 0.65058 4.18375   3
  -1 -16   1 1.79552 2.55648   2
   1 -16  -1 1.81818 2.77303   2
   1  16  -1 6.00736 4.98128   2
  -1  16   1 0.25328 5.40060   3
   1  16  -1 1.27361 3.15535   1
   1  16  -1 -2.5101 4.48492   3
  -1  16   1 -1.1599 2.83968   1
  -1  16   1 0.10764 5.09973   2
   0 -16   1 18.7458 5.78936   2
   0 -16  -1 39.3975 6.07107   2
   0 -16   1 25.9505 7.39505   3
   0 -16  -1 31.7458 7.54622   3
   0  16   1 29.4983 7.79072   3
   0  16  -1 39.9867 8.20664   2
   0  16   1 45.0042 6.41216   1
   0  16  -1 22.5095 7.71278   3
   0  16   1 49.0116 8.12982   2
   0  16  -1 28.0640 6.20531   1
  -1 -16  -1 -0.5326 2.52939   2
   1 -16   1 -1.8559 3.72966   3
   1 -16   1 -0.9029 2.60089   2
  -1 -16  -1 3.90183 4.18005   3
   1  16   1 0.46076 2.98562   1
  -1  16  -1 1.35516 2.65845   1
   1  16   1 2.06180 4.96318   2
  -1  16  -1 5.54478 5.53932   3
   1  16   1 7.40267 4.74002   3
  -1  16  -1 2.67943 5.45843   2
  -2 -16  -1 18.8262 9.84825   3
  -2 -16  -1 23.3316 5.22854   2
   2 -16   1 35.1367 5.42863   2
   2 -16   1 23.4267 6.31239   3
  -2  16  -1 27.4231 8.04279   3
  -2  16  -1 24.1586 5.39659   1
   2  16   1 25.7831 5.67258   1
  -2  16  -1 19.3065 7.24747   2
   2  16   1 31.1496 7.34614   3
   2  16   1 17.9737 6.59183   2
   3 -16   1 5.24025 3.12753   3
  -3 -16  -1 -2.9887 4.68925   3
  -3 -16  -1 1.19404 2.38680   2
   3 -16   1 0.62051 2.50951   2
  -3  16  -1 2.01673 3.37633   1
  -3  16  -1 8.93890 6.22206   3
   3  16   1 11.6634 5.35901   2
  -3  16  -1 5.00775 5.08824   2
   3  16   1 1.39143 4.06735   3
   3  16   1 1.69351 2.97332   1
   4 -16   1 21.8816 5.17762   2
  -4 -16  -1 22.1364 7.51364   3
  -4 -16  -1 30.4861 5.38953   2
  -4  16  -1 27.5850 8.92184   3
   4  16   1 30.0889 5.51549   1
   4  16   1 24.4918 7.45093   2
   4  16   1 17.4426 6.34351   3
  -4  16  -1 37.3536 6.31430   1
  -4  16  -1 33.2684 7.61794   2
   5 -16   1 0.47524 2.26063   2
  -5 -16  -1 -8.2022 4.21465   3
  -5 -16  -1 -0.0001 2.39405   2
   5  16   1 3.82093 4.00156   3
   5  16   1 -0.3607 0.97184   4
  -5  16  -1 1.78869 4.24180   1
  -5  16  -1 0.89879 5.56806   3
   5  16   1 4.29344 5.32279   2
  -5  16  -1 -1.8525 4.87443   2
  -6 -16  -1 18.1513 3.95829   2
   6 -16   1 12.0507 3.24532   2
  -6 -16  -1 12.3708 5.92526   3
  -6  16  -1 10.2210 7.06078   3
   6  16   1 12.8481 4.61266   3
  -6  16  -1 -1.0109 5.39655   1
   6  16   1 21.1942 5.87938   2
  -6  16  -1 -1.0426 5.24711   2
   6  16   1 11.7999 2.21424   4
  -7 -16  -1 -3.2202 2.93951   2
  -7 -16  -1 -4.9243 4.39948   3
  -7  16  -1 2.97346 4.91002   2
  -7  16  -1 -1.5345 5.02670   1
   7  16   1 0.30761 0.46026   4
   7  16   1 -2.2776 4.34672   2
   8 -16   1 3.71027 2.17902   2
  -8 -16  -1 -0.6899 2.74156   2
  -8  16  -1 9.49111 5.60684   1
   8  16   1 -1.7407 5.30671   2
  -8  16  -1 2.79578 4.53931   2
  -9 -16  -1 -6.0039 3.15961   2
   9 -16   1 -3.5908 1.44689   2
  -9  16  -1 -4.5377 5.02764   1
  -9  16  -1 1.92868 4.38130   2
   9  16   1 -3.0276 5.28832   2
 -10 -16  -1 7.27872 3.62542   2
  10 -16   1 2.01248 1.49208   2
 -10  16  -1 3.54826 5.09418   1
 -10  16  -1 2.00783 4.93518   2
  10  16   1 6.30148 5.99757   2
 -11 -16  -1 -0.3659 3.26530   2
 -11  16  -1 -5.1239 5.74805   1
  11  16   1 -3.9786 5.06897   2
 -12 -16  -1 0.41805 2.96852   2
  12  16   1 -2.5756 4.41156   2
 -12  16  -1 2.41800 4.23209   1
 -11 -17   1 -0.1182 2.98070   2
 -11  17   1 -5.8142 3.27148   1
  11  17  -1 0.50122 4.94492   2
  10 -17  -1 3.24857 1.43140   2
 -10 -17   1 -1.6569 3.03547   2
 -10  17   1 -3.1988 3.78578   1
  10  17  -1 7.56499 5.50016   2
 -10  17   1 -8.6917 3.45769   2
   9 -17  -1 -0.4081 1.61069   2
  -9 -17   1 4.44101 3.54812   2
   9  17  -1 6.38254 5.90273   2
  -9  17   1 -4.7055 4.13591   1
  -9  17   1 0.93736 4.43035   2
  -8 -17   1 -3.4200 3.04727   2
   8 -17  -1 -0.7822 1.81629   2
  -8  17   1 -0.2024 4.30920   2
   8  17  -1 -2.3566 5.18061   2
  -8  17   1 -1.2348 4.20904   1
  -7 -17   1 3.18224 3.45219   2
   7 -17  -1 -0.5816 2.06163   2
  -7  17   1 -1.0992 4.27892   1
  -7  17   1 14.0269 5.50347   2
   7  17  -1 5.73699 5.74890   2
   7  17  -1 2.24349 0.71193   4
  -6 -17   1 -1.7208 3.02680   2
   6 -17  -1 -1.2155 2.14864   2
  -6  17   1 10.0889 4.00933   1
   6  17  -1 -4.7832 4.64345   2
  -6  17   1 4.30562 5.81259   2
   6  17  -1 2.07577 1.09336   4
  -5 -17   1 14.9663 6.55503   3
  -5 -17   1 3.33874 2.84912   2
   5 -17  -1 3.57666 2.49391   2
   5  17  -1 5.36342 4.04691   3
  -5  17   1 7.99509 5.25077   2
  -5  17   1 2.15453 3.69927   1
   5  17  -1 6.75291 5.25691   2
   5  17  -1 0.83085 1.18802   4
  -5  17   1 -0.9302 5.04500   3
   4 -17  -1 -3.2023 2.22290   2
  -4 -17   1 -0.4558 2.69689   2
  -4 -17   1 -4.8744 3.66269   3
  -4  17   1 -5.6336 4.97091   2
   4  17  -1 -2.1631 3.56113   3
  -4  17   1 -3.7956 3.03473   1
  -4  17   1 -14.744 4.59346   3
   4  17  -1 4.15913 5.08164   2
   4  17  -1 -2.5721 2.41255   1
  -3 -17   1 1.18825 3.84152   3
  -3 -17   1 2.47260 2.61966   2
   3 -17  -1 -0.6308 2.51485   2
  -3  17   1 11.3774 5.89885   3
  -3  17   1 3.41636 2.98898   1
   3  17  -1 -5.1485 4.48065   2
  -3  17   1 0.26001 5.36972   2
   3  17  -1 2.43087 3.03866   1
   3  17  -1 1.29724 4.37077   3
   2 -17  -1 -0.5097 2.53369   2
  -2 -17   1 0.15389 2.35032   2
   2 -17  -1 12.9227 4.99162   3
  -2 -17   1 -3.5898 4.03229   3
   2  17  -1 -6.4878 3.79058   3
  -2  17   1 -0.7772 2.71253   1
   2  17  -1 4.14190 4.73090   2
  -2  17   1 -0.1914 5.63000   3
   2  17  -1 0.48735 3.02627   1
  -2  17   1 0.67822 5.33224   2
  -1 -17   1 0.95722 3.79305   3
  -1 -17   1 0.91459 2.53092   2
   1 -17  -1 0.86812 2.55620   2
   1 -17  -1 6.74181 4.13815   3
  -1  17   1 -0.2943 5.42229   3
   1  17  -1 0.82653 3.28691   1
   1  17  -1 -3.0148 4.34720   2
  -1  17   1 -1.9811 5.25731   2
   1  17  -1 3.20857 4.80734   3
  -1  17   1 2.02468 2.98507   1
   0 -17  -1 3.52550 4.20468   3
   0 -17  -1 2.28307 2.51759   2
   0 -17   1 -1.7002 2.18463   2
   0  17   1 2.92227 5.28842   2
   0  17  -1 -0.2432 2.92172   1
   0  17  -1 -8.3296 4.29646   3
   0  17  -1 -2.9692 4.82604   2
   0  17   1 7.22854 3.16999   1
   0  17   1 -2.3372 4.62254   3
   1 -17   1 5.18902 2.70417   2
  -1 -17  -1 1.76415 2.54645   2
   1 -17   1 -11.358 3.57864   3
  -1 -17  -1 4.98994 4.65185   3
  -1  17  -1 -0.5751 5.45308   3
  -1  17  -1 8.08947 5.71059   2
   1  17   1 0.38741 3.09283   1
   1  17   1 0.27966 4.95841   2
  -1  17  -1 -1.3785 2.95053   1
   1  17   1 1.62543 4.52274   3
  -2 -17  -1 -1.7143 2.25719   2
  -2 -17  -1 4.25717 4.32043   3
   2 -17   1 0.63827 2.52248   2
  -2  17  -1 0.55481 5.27138   3
  -2  17  -1 5.08801 5.47589   2
   2  17   1 -5.7392 4.16231   3
  -2  17  -1 0.87644 2.97510   1
   2  17   1 -2.5215 4.63109   2
   2  17   1 2.10538 3.00246   1
  -3 -17  -1 1.27662 3.74037   3
  -3 -17  -1 2.18414 2.62723   2
   3 -17   1 -0.3091 2.47608   2
   3  17   1 -3.6426 4.18825   3
  -3  17  -1 -0.9565 2.91974   1
   3  17   1 4.29509 4.84746   2
  -3  17  -1 6.97745 5.78023   2
  -3  17  -1 4.03374 5.37156   3
   3  17   1 1.30488 3.03120   1
  -4 -17  -1 -0.3151 2.46662   2
   4 -17   1 -0.2002 2.38780   2
  -4 -17  -1 -7.6783 3.82416   3
   4  17   1 -6.9062 3.73818   3
  -4  17  -1 -5.2609 5.59349   3
   4  17   1 -1.0862 2.53135   1
   4  17   1 -3.5968 4.73325   2
  -4  17  -1 -8.4795 4.98653   2
  -4  17  -1 1.51397 3.17324   1
   5 -17   1 11.8358 3.00676   2
  -5 -17  -1 14.5300 3.59790   2
  -5 -17  -1 11.6582 5.42264   3
  -5  17  -1 19.2333 4.63434   1
   5  17   1 4.05960 1.76104   4
  -5  17  -1 10.3475 6.01051   2
   5  17   1 7.38965 5.46026   2
   5  17   1 12.2457 4.74947   3
  -5  17  -1 2.81817 5.82837   3
  -6 -17  -1 5.02545 3.01061   2
   6 -17   1 2.11277 2.19982   2
  -6  17  -1 0.54931 5.10859   2
   6  17   1 8.59126 5.38621   2
   6  17   1 -0.3716 0.90552   4
  -6  17  -1 0.21958 4.50808   1
  -7 -17  -1 1.22223 3.08965   2
   7 -17   1 2.73420 2.10818   2
  -7  17  -1 8.17130 5.50049   2
   7  17   1 8.87666 4.65213   2
  -7  17  -1 -3.2224 4.34448   1
   8 -17   1 0.90630 1.67896   2
  -8 -17  -1 0.27409 3.12216   2
  -8  17  -1 3.17962 4.96307   2
   8  17   1 1.85017 6.00798   2
  -8  17  -1 -3.1250 4.21491   1
   9 -17   1 -0.9559 1.30986   2
  -9 -17  -1 -2.9119 3.08898   2
  -9  17  -1 4.46612 4.34266   2
  -9  17  -1 -3.1720 4.14206   1
   9  17   1 3.06719 5.98750   2
 -10 -17  -1 -0.4772 3.02437   2
  10  17   1 -4.1222 5.09083   2
 -10  17  -1 5.64107 4.33373   1
 -11 -17  -1 6.24024 3.06609   2
 -11  17  -1 0.91500 3.85222   1
  11  17   1 -7.0135 5.09232   2
 -10 -18   1 2.56929 3.08107   2
 -10  18   1 -0.6728 3.22076   1
  10  18  -1 9.39226 5.42298   2
   9 -18  -1 0.94574 1.42248   2
  -9 -18   1 2.70846 3.39675   2
  -9  18   1 -7.6443 4.31939   2
   9  18  -1 -3.0063 5.05267   2
  -9  18   1 -1.9873 3.22895   1
   8 -18  -1 4.21432 2.07597   2
  -8 -18   1 3.88889 3.36220   2
   8  18  -1 2.42203 5.96367   2
  -8  18   1 6.67509 3.98706   1
  -8  18   1 14.8237 5.24701   2
  -7 -18   1 2.17310 2.94315   2
   7 -18  -1 2.33703 2.11261   2
   7  18  -1 -6.1726 4.74031   2
  -7  18   1 -5.3710 5.31541   2
  -7  18   1 -4.0201 3.48207   1
  -6 -18   1 2.05278 2.88874   2
   6 -18  -1 1.85653 2.20204   2
   6  18  -1 -0.0170 0.89465   4
   6  18  -1 -1.7129 4.09585   2
  -6  18   1 -1.7524 5.23915   2
  -6  18   1 3.69880 3.62077   1
  -5 -18   1 -1.1052 2.61091   2
   5 -18  -1 -4.1119 2.01027   2
   5  18  -1 0.10634 4.75394   2
  -5  18   1 -0.4893 3.19339   1
   5  18  -1 -0.0331 1.00498   4
  -5  18   1 6.93700 6.00962   2
  -4 -18   1 5.71253 3.14835   2
   4 -18  -1 10.4022 3.13343   2
  -4 -18   1 11.0098 5.12361   3
  -4  18   1 4.34637 3.34073   1
   4  18  -1 8.09018 5.38259   2
  -4  18   1 21.2272 6.52057   2
  -3 -18   1 -2.0357 3.49520   2
   3 -18  -1 0.40947 2.60873   2
  -3 -18   1 0.37011 5.73264   3
  -3  18   1 -6.4068 5.10652   2
   3  18  -1 -0.6669 4.89890   2
  -3  18   1 0.69250 2.83942   1
  -3  18   1 2.11878 6.93679   3
   3  18  -1 2.16175 4.96955   3
   3  18  -1 -0.2416 2.82052   1
   2 -18  -1 0.37344 2.48153   2
  -2 -18   1 2.40401 2.60621   2
  -2 -18   1 -8.4222 5.30054   3
  -2  18   1 14.1599 6.25249   3
  -2  18   1 -0.1243 5.41420   2
  -2  18   1 2.56839 2.86275   1
   2  18  -1 -0.7387 5.19014   2
   2  18  -1 1.74132 3.07143   1
   2  18  -1 3.87878 4.22070   3
  -1 -18   1 2.41866 2.41031   2
   1 -18  -1 -0.9202 2.47815   2
   1  18  -1 -4.6861 4.14044   2
  -1  18   1 6.23282 5.79883   2
  -1  18   1 3.59806 5.47066   3
   1  18  -1 2.20494 4.61676   3
   1  18  -1 -2.5432 2.92590   1
  -1  18   1 -3.4414 2.68842   1
   0 -18  -1 12.6983 9.23554   3
   0 -18   1 12.2831 3.69402   2
   0 -18  -1 17.0188 3.74468   2
   0  18  -1 16.4292 6.08607   2
   0  18  -1 14.1092 4.30621   1
   0  18   1 15.5008 6.24423   2
   0  18   1 18.2581 4.45366   1
   0  18  -1 10.0486 5.75810   3
   0  18   1 14.2525 6.38652   3
   1 -18   1 -0.7131 2.31095   2
  -1 -18  -1 -3.4092 4.35907   3
  -1 -18  -1 1.99432 2.45072   2
  -1  18  -1 2.58571 5.00691   3
   1  18   1 4.13726 3.23269   1
   1  18   1 1.26746 4.48218   2
  -1  18  -1 -0.2117 2.92155   1
   1  18   1 9.87287 4.89626   3
  -1  18  -1 4.93792 5.85562   2
  -2 -18  -1 6.19386 2.80050   2
  -2 -18  -1 -11.074 4.00965   3
   2 -18   1 7.61823 2.88361   2
  -2  18  -1 5.93778 5.78276   2
  -2  18  -1 13.5620 6.30226   3
   2  18   1 10.5432 5.06557   3
  -2  18  -1 6.03126 3.34532   1
   2  18   1 6.03266 5.41458   2
   2  18   1 8.61607 3.44284   1
   3 -18   1 4.73457 2.55226   2
  -3 -18  -1 0.04010 4.42226   3
  -3 -18  -1 0.50590 3.87958   2
  -3  18  -1 4.65834 2.99908   1
   3  18   1 -0.1226 4.92729   2
   3  18   1 2.08599 4.39067   3
   3  18   1 -1.7081 2.67319   1
  -3  18  -1 4.44300 9.88095   3
  -3  18  -1 -7.1209 5.18313   2
  -4 -18  -1 -1.0132 3.73722   3
   4 -18   1 2.00633 2.36747   2
  -4 -18  -1 1.27514 2.66409   2
  -4  18  -1 6.51132 6.15651   2
   4  18   1 8.92247 5.42305   2
  -4  18  -1 2.08848 2.98867   1
  -5 -18  -1 -1.3118 2.61862   2
   5 -18   1 -1.2920 2.08898   2
   5  18   1 -3.6887 4.89730   2
   5  18   1 -0.8839 0.99109   4
  -5  18  -1 -1.0623 3.38670   1
  -5  18  -1 -7.9907 5.17755   2
   6 -18   1 -1.2071 2.00076   2
  -6 -18  -1 -2.8643 2.84133   2
  -6  18  -1 -2.9481 3.41895   1
   6  18   1 -0.1521 0.62983   4
  -6  18  -1 -11.057 4.43489   2
   6  18   1 0.46982 5.12816   2
   7 -18   1 -0.1437 1.81112   2
  -7 -18  -1 -0.3236 2.98519   2
  -7  18  -1 2.59321 4.88515   2
   7  18   1 2.62472 5.25577   2
  -7  18  -1 -2.2906 3.47739   1
   8 -18   1 1.67415 1.52272   2
  -8 -18  -1 3.89176 3.22916   2
  -8  18  -1 1.00465 3.71942   1
  -8  18  -1 -4.2468 4.53902   2
   8  18   1 4.88557 5.22700   2
  -9 -18  -1 3.29165 3.27647   2
   9 -18   1 -1.9979 1.48668   2
   9  18   1 6.23078 5.45055   2
  -9  18  -1 -2.0552 3.40048   1
 -10 -18  -1 -0.0234 2.71337   2
 -10  18  -1 -0.6293 3.23652   1
  10  18   1 -3.3267 4.86873   2
  -9 -19   1 3.69161 2.95369   2
   9  19  -1 4.88715 5.38438   2
  -9  19   1 4.85976 2.95820   1
  -8 -19   1 1.42818 2.96212   2
   8 -19  -1 0.29339 1.19164   2
  -8  19   1 -2.2646 4.91334   2
  -8  19   1 -0.0695 2.99284   1
   8  19  -1 4.27655 5.05897   2
   7 -19  -1 1.35728 1.74924   2
  -7 -19   1 2.98427 3.03054   2
  -7  19   1 -0.8597 3.05886   1
   7  19  -1 1.88549 4.95083   2
  -7  19   1 7.87982 5.05730   2
   6 -19  -1 0.56891 2.04759   2
  -6 -19   1 0.68285 2.71574   2
  -6  19   1 3.96694 5.14435   2
   6  19  -1 8.22265 4.46059   2
  -6  19   1 1.90748 2.83374   1
  -5 -19   1 -2.2677 2.52897   2
   5 -19  -1 1.08036 2.11175   2
  -5  19   1 7.53266 6.04134   2
   5  19  -1 0.76328 0.94601   4
   5  19  -1 3.67068 4.82744   2
  -5  19   1 -0.1090 2.67703   1
   4 -19  -1 -1.3474 2.04758   2
  -4 -19   1 -2.1700 2.52921   2
   4  19  -1 6.98084 5.20204   2
   4  19  -1 -0.1264 1.01514   4
  -4  19   1 -0.7452 5.81876   2
  -4  19   1 -0.0138 2.72772   1
  -3 -19   1 2.61686 2.66925   2
   3 -19  -1 5.10831 2.71291   2
   3  19  -1 1.38743 5.23793   2
   3  19  -1 13.0950 3.34715   1
  -3  19   1 2.68349 3.12277   1
  -3  19   1 6.23257 6.02518   2
   2 -19  -1 -1.2986 2.33477   2
  -2 -19   1 1.40221 2.51837   2
  -2  19   1 0.04414 2.91500   1
   2  19  -1 7.12103 5.16298   2
  -2  19   1 0.31552 5.92793   2
   2  19  -1 0.48875 2.95240   1
  -1 -19   1 3.04320 2.57743   2
   1 -19  -1 5.80092 2.57933   2
   1  19  -1 5.38900 4.56713   2
  -1  19   1 1.16578 3.18385   1
   1  19  -1 4.78479 3.34184   1
  -1  19   1 3.81361 5.48382   2
   0 -19   1 0.47052 2.16947   2
   0 -19  -1 -2.1624 2.19587   2
   0  19   1 2.77335 3.24549   1
   0  19  -1 -1.8976 3.02539   1
   0  19   1 0.16029 4.58401   2
   0  19  -1 1.82148 4.35822   2
  -1 -19  -1 1.04078 2.42344   2
   1 -19   1 2.65663 2.42261   2
  -1  19  -1 4.52214 5.21187   2
  -1  19  -1 2.83074 3.09089   1
   1  19   1 -0.0251 4.47679   2
   1  19   1 -2.2449 2.99829   1
   2 -19   1 -2.1362 2.04862   2
  -2 -19  -1 1.26599 2.49979   2
   2  19   1 -2.1067 4.71698   2
  -2  19  -1 2.80360 5.76151   2
  -2  19  -1 0.41901 2.78454   1
   2  19   1 1.89997 2.99502   1
  -3 -19  -1 4.58916 2.82071   2
   3 -19   1 5.02483 2.57504   2
   3  19   1 5.56344 3.02228   1
  -3  19  -1 6.73814 6.16846   2
  -3  19  -1 7.75376 3.35100   1
   3  19   1 19.5544 5.60345   2
   4 -19   1 2.25495 2.07152   2
  -4 -19  -1 -2.3274 2.46810   2
   4  19   1 1.63066 1.17919   4
  -4  19  -1 2.96201 5.57329   2
  -4  19  -1 2.37131 2.88590   1
   4  19   1 5.81125 4.98514   2
   5 -19   1 2.88717 2.07294   2
  -5 -19  -1 -0.8876 2.74769   2
  -5  19  -1 3.05430 5.87489   2
   5  19   1 2.31195 0.99523   4
  -5  19  -1 2.41935 3.03821   1
   5  19   1 -5.8991 4.73666   2
  -6 -19  -1 -1.0012 2.52511   2
   6 -19   1 1.12188 1.71368   2
  -6  19  -1 -0.9033 4.80763   2
  -6  19  -1 1.06274 2.93212   1
   6  19   1 -0.5609 4.64226   2
   7 -19   1 1.89847 1.44928   2
  -7 -19  -1 -1.1622 2.68363   2
   7  19   1 12.1925 5.82862   2
  -7  19  -1 -11.780 7.15505   2
  -7  19  -1 -0.3364 3.09337   1
   8 -19   1 -2.4613 0.86195   2
  -8 -19  -1 -0.7623 2.92781   2
  -8  19  -1 -2.0840 2.86761   1
   8  19   1 6.11948 5.12669   2
  -9 -19  -1 5.76646 3.03670   2
  -9  19  -1 0.60704 3.18562   1
   9  19   1 7.66616 5.52036   2
  -8 -20   1 1.15068 2.73747   2
  -8  20   1 0.38322 2.38295   1
   8  20  -1 1.28424 5.05953   2
  -7 -20   1 -0.3515 3.03398   2
   7 -20  -1 1.20917 1.11186   2
   7  20  -1 -6.2909 4.92477   2
  -7  20   1 -1.2823 2.32247   1
  -7  20   1 6.29546 4.97406   2
  -6 -20   1 -2.6846 2.41079   2
   6 -20  -1 0.99146 1.44698   2
  -6  20   1 -11.806 4.90945   2
   6  20  -1 -0.8324 3.10381   2
  -6  20   1 3.66911 2.62493   1
   5 -20  -1 2.72600 1.72655   2
  -5 -20   1 -2.3726 2.36130   2
   5  20  -1 -0.1596 0.82253   4
  -5  20   1 12.0966 6.06420   2
   5  20  -1 0.87831 3.79076   2
  -5  20   1 2.38187 2.79137   1
   4 -20  -1 0.82236 1.80344   2
  -4 -20   1 6.01592 2.81018   2
   4  20  -1 2.55808 4.96934   2
  -4  20   1 10.1216 5.84644   2
  -4  20   1 -0.9074 2.55118   1
   3 -20  -1 0.78069 1.99466   2
  -3 -20   1 5.85192 2.76118   2
   3  20  -1 0.31194 4.90492   2
  -3  20   1 -4.4253 5.62609   2
  -3  20   1 -1.2151 2.69852   1
   2 -20  -1 1.58034 2.19511   2
  -2 -20   1 2.13799 2.50496   2
   2  20  -1 3.73652 2.89636   1
   2  20  -1 5.43301 5.08634   2
  -2  20   1 7.71595 5.32511   2
  -2  20   1 0.43519 3.08126   1
  -1 -20   1 -1.8974 2.21491   2
   1 -20  -1 -1.1706 2.01997   2
  -1  20   1 4.18537 3.29265   1
  -1  20   1 -2.6594 4.75111   2
   1  20  -1 0.48002 2.91010   1
   1  20  -1 7.25181 5.15928   2
   0 -20   1 2.69985 2.30113   2
   0 -20  -1 -0.0258 2.28377   2
   0  20  -1 3.87341 3.10165   1
   0  20   1 4.32090 4.86097   2
   0  20  -1 8.93188 4.78978   2
   0  20   1 4.19124 3.34177   1
  -1 -20  -1 -2.2640 2.10286   2
   1 -20   1 -2.6517 1.85720   2
   1  20   1 0.37966 5.12087   2
  -1  20  -1 0.41601 3.12176   1
  -1  20  -1 4.81848 4.75787   2
   1  20   1 2.49284 2.92358   1
   2 -20   1 -0.1815 1.87050   2
  -2 -20  -1 2.56432 2.47191   2
  -2  20  -1 2.74364 3.08930   1
   2  20   1 1.48776 2.71151   1
   2  20   1 2.16006 4.77880   2
  -2  20  -1 -2.5289 4.67202   2
  -3 -20  -1 0.73843 2.50265   2
   3 -20   1 -1.2311 1.71279   2
  -3  20  -1 -9.2742 5.17473   2
  -3  20  -1 -1.7244 2.62809   1
   3  20   1 -12.695 4.61381   2
  -4 -20  -1 -3.8237 2.36586   2
   4 -20   1 -0.4613 1.62620   2
   4  20   1 6.72429 4.97055   2
  -4  20  -1 0.69740 2.52698   1
  -4  20  -1 -10.077 5.33271   2
  -5 -20  -1 1.71902 2.80932   2
   5 -20   1 0.56419 1.48327   2
   5  20   1 -1.8622 4.56227   2
  -5  20  -1 8.67404 5.39874   2
  -5  20  -1 1.75436 2.65316   1
   6 -20   1 -0.2846 1.25767   2
  -6 -20  -1 4.23927 2.78847   2
  -6  20  -1 -4.6014 2.40887   1
   6  20   1 0.97718 3.96030   2
  -6  20  -1 -1.5688 5.29433   2
  -7 -20  -1 3.32558 3.29077   2
   7 -20   1 -0.5621 0.74318   2
   7  20   1 5.14734 5.06243   2
  -7  20  -1 2.92509 2.64546   1
  -8 -20  -1 2.40314 2.81572   2
   8  20   1 4.28482 4.86382   2
  -8  20  -1 1.51408 2.49101   1
  -7 -21   1 4.28129 2.53565   2
  -7  21   1 -3.6866 2.00663   1
   7  21  -1 6.54224 5.10507   2
   6 -21  -1 0.73125 0.96457   2
  -6 -21   1 5.08266 2.68787   2
  -6  21   1 -13.257 5.26375   2
   6  21  -1 -4.0049 4.38205   2
  -6  21   1 -2.5733 2.08272   1
  -5 -21   1 0.78009 2.62889   2
   5 -21  -1 0.45799 1.22410   2
  -5  21   1 1.33763 2.48446   1
   5  21  -1 -1.3062 3.16618   2
  -5  21   1 4.34407 4.82375   2
  -4 -21   1 0.26254 2.55692   2
   4 -21  -1 1.48848 1.54489   2
   4  21  -1 -3.0803 3.75736   2
  -4  21   1 2.07652 5.32739   2
  -4  21   1 0.91733 2.63800   1
   4  21  -1 0.20161 0.93590   4
  -3 -21   1 4.94612 2.48514   2
   3 -21  -1 -1.0394 1.50577   2
  -3  21   1 -11.249 4.58691   2
  -3  21   1 0.39056 2.74455   1
   3  21  -1 0.44900 1.00068   4
   3  21  -1 11.2227 5.37015   2
  -2 -21   1 1.04056 2.33357   2
   2 -21  -1 1.84062 1.71849   2
  -2  21   1 3.67531 4.21643   2
   2  21  -1 -2.3574 2.20210   1
   2  21  -1 4.35851 4.97852   2
  -2  21   1 -0.6646 2.90426   1
  -1 -21   1 3.97132 2.36581   2
   1 -21  -1 3.05398 2.15009   2
  -1  21   1 0.81440 2.90936   1
   1  21  -1 -0.5024 2.59862   1
   1  21  -1 11.1159 5.01092   2
  -1  21   1 0.47295 3.75943   2
   0 -21  -1 0.86839 2.07833   2
   0 -21   1 -0.1065 2.01088   2
   0  21  -1 2.79579 2.90840   1
   0  21   1 8.08109 5.07475   2
   0  21  -1 -1.4387 4.80284   2
   0  21   1 -0.0794 2.86136   1
   1 -21   1 3.95099 2.01910   2
  -1 -21  -1 1.06360 2.14283   2
  -1  21  -1 0.31142 2.84485   1
   1  21   1 -2.5699 2.50302   1
  -1  21  -1 -3.6384 3.66738   2
   1  21   1 3.06894 4.97404   2
  -2 -21  -1 -0.3515 2.10997   2
   2 -21   1 3.21192 1.85326   2
   2  21   1 -3.2123 2.01078   1
   2  21   1 10.9426 5.43967   2
  -2  21  -1 3.44202 4.07824   2
  -2  21  -1 -1.0550 2.83739   1
  -3 -21  -1 1.71113 2.39681   2
   3 -21   1 0.18476 1.22127   2
  -3  21  -1 -7.7133 2.26658   1
   3  21   1 -1.1126 4.55042   2
   3  21   1 2.52740 1.05423   4
  -3  21  -1 -0.6177 4.03248   2
   4 -21   1 -0.7912 1.14425   2
  -4 -21  -1 -2.4335 2.29162   2
  -4  21  -1 -5.2210 4.43437   2
   4  21   1 1.53464 1.30075   4
  -4  21  -1 -1.8272 2.48296   1
   4  21   1 -1.5853 3.92854   2
   5 -21   1 -0.4175 1.24994   2
  -5 -21  -1 1.04967 2.32263   2
  -5  21  -1 16.9404 5.35276   2
  -5  21  -1 -5.6180 4.12608   1
   5  21   1 5.25779 4.19716   2
  -6 -21  -1 -2.1056 2.22243   2
   6 -21   1 0.58483 1.10141   2
   6  21   1 -0.8513 2.89020   2
  -6  21  -1 -2.0780 2.18702   1
  -6  21  -1 -14.038 5.94101   2
  -7 -21  -1 0.98587 2.36312   2
   7  21   1 3.57634 4.48540   2
  -7  21  -1 1.20240 2.29093   1
  -5 -22   1 -1.2902 2.23244   2
   5 -22  -1 -0.7367 1.12351   2
  -5  22   1 -0.6477 2.35891   1
   5  22  -1 0.44428 2.70735   2
  -4 -22   1 6.39922 2.62347   2
   4 -22  -1 6.77495 1.76808   2
  -4  22   1 -1.9617 4.13449   2
  -4  22   1 5.45778 2.82758   1
   4  22  -1 0.89856 3.95026   2
  -3 -22   1 -0.3582 2.16824   2
   3 -22  -1 -0.4819 1.46693   2
  -3  22   1 2.66902 2.58752   1
   3  22  -1 6.67674 4.68908   2
   3  22  -1 1.10904 0.92911   4
  -3  22   1 7.50012 3.53916   2
  -2 -22   1 4.09471 3.11526   2
   2 -22  -1 3.89651 1.87512   2
   2  22  -1 0.61058 4.84761   2
  -2  22   1 7.14729 3.03318   1
  -2  22   1 -0.2419 3.51102   2
  -1 -22   1 4.12305 2.19456   2
   1 -22  -1 3.21611 2.14506   2
   1  22  -1 -5.8712 4.12643   2
  -1  22   1 1.49840 4.54630   2
   1  22  -1 -0.5043 2.33394   1
  -1  22   1 0.76077 2.53357   1
   0 -22   1 37.5444 6.39188   2
   0 -22  -1 31.8352 6.20061   2
   0  22   1 33.2857 8.00450   2
   0  22  -1 34.8909 6.63523   1
   0  22  -1 34.4359 8.12725   2
   0  22   1 35.2916 6.60021   1
   1 -22   1 2.25111 2.41558   2
  -1 -22  -1 0.82132 1.95398   2
  -1  22  -1 1.64085 2.58661   1
  -1  22  -1 2.13351 4.90157   2
   1  22   1 0.67080 2.13329   1
   1  22   1 -11.936 3.81272   2
   2 -22   1 1.62877 1.61956   2
  -2 -22  -1 -0.5405 2.83028   2
  -2  22  -1 3.58956 2.78708   1
  -2  22  -1 -2.3686 3.49716   2
   2  22   1 -3.0985 4.58452   2
  -3 -22  -1 1.52704 2.14512   2
   3 -22   1 -0.8687 1.32296   2
  -3  22  -1 -0.5154 2.71236   1
   3  22   1 0.54631 4.32487   2
  -3  22  -1 -3.8676 2.95325   2
   4 -22   1 4.91102 1.56411   2
  -4 -22  -1 3.23369 2.50623   2
   4  22   1 8.78141 3.98941   2
  -4  22  -1 3.23740 2.80869   1
  -4  22  -1 4.35187 4.09790   2
  -5 -22  -1 3.34789 2.43037   2
  -5  22  -1 14.6354 6.78659   2
  -5  22  -1 -0.5058 2.30148   1
   5  22   1 -0.9323 3.31041   2
  -2 -23   1 -0.0755 1.81755   2
   2 -23  -1 1.54452 1.45630   2
  -2  23   1 3.85100 2.33848   1
  -2  23   1 -9.6710 4.08644   2
   2  23  -1 -1.2391 3.94049   2
   2  23  -1 1.21112 1.15233   4
  -1 -23   1 1.71322 1.90542   2
   1 -23  -1 1.34224 1.64416   2
  -1  23   1 0.62663 2.36920   1
  -1  23   1 -14.256 4.19637   2
   1  23  -1 4.66890 4.49002   2
   0 -23   1 0.08425 1.57787   2
   0 -23  -1 -2.4790 1.56135   2
   0  23   1 0.26039 2.15722   1
   0  23  -1 -2.5429 4.50879   2
   0  23   1 -0.2434 3.98210   2
   0  23  -1 3.46493 2.29705   1
   1 -23   1 2.26481 1.62226   2
  -1 -23  -1 1.61696 1.72875   2
   1  23   1 1.27136 4.48325   2
  -1  23  -1 4.34912 2.50063   1
  -1  23  -1 11.5234 5.04411   2
   2 -23   1 1.62099 1.44680   2
  -2 -23  -1 0.82607 1.86959   2
   2  23   1 -1.0146 4.06153   2
  -2  23  -1 -5.1820 5.99471   2
  -2  23  -1 -2.6007 2.20322   1
 -16   0   2 139.662 21.0794   2
  16   0  -2 116.649 20.6470   2
 -15   0   2 -9.6190 3.08596   2
  15   0  -2 -1.1017 3.94494   2
  14   0  -2 1.82043 4.26639   2
 -14   0   2 -5.2605 3.00029   2
  13   0  -2 3.69616 4.36842   2
 -13   0   2 1.12427 3.36561   2
 -13   0   2 8.88648 6.91746   3
  12   0  -2 257.802 40.0794   3
 -12   0   2 239.698 41.3802   3
  11   0  -2 0.70793 2.96431   3
  11   0  -2 -10.551 3.98240   2
 -11   0   2 -0.2252 6.58069   3
 -11   0   2 0.28772 3.23417   2
 -10   0   2 2.21412 2.73215   2
 -10   0   2 -1.2438 5.97628   3
  10   0  -2 -0.8441 2.58970   3
  10   0  -2 -2.8810 3.73457   2
  -9   0   2 1.05132 2.69666   2
  -9   0   2 -0.4174 5.51028   3
   9   0  -2 -1.3618 3.69952   2
   9   0  -2 0.75927 3.07685   3
   8   0  -2 2565.12 385.610   2
  -8   0   2 2289.74 385.931   3
  -8   0   2 2435.80 385.498   2
   8   0  -2 2586.25 385.185   4
   8   0  -2 2529.73 385.602   3
  -7   0   2 1.16381 2.26314   2
   7   0  -2 0.59904 0.38281   4
  -7   0   2 1.89733 4.83090   3
   7   0  -2 2.63062 2.27847   3
   7   0  -2 4.36667 3.18561   2
   6   0  -2 1419.85 216.810   2
  -6   0   2 1368.12 216.719   2
  -6   0   2 1400.83 217.122   3
   5   0  -2 0.58436 0.35790   4
   5   0  -2 0.23691 2.81863   2
  -5   0   2 -0.2888 1.55103   2
  -5   0   2 3.47815 2.26618   4
  -5   0   2 0.83950 2.03433   3
  -5   0   2 0.84586 3.85719   3
   5   0  -2 1.07431 2.30603   3
  -4   0   2 3494.22 551.594   2
   4   0  -2 3654.82 551.590   2
  -4   0   2 3810.98 551.781   3
  -4   0   2 3271.21 551.486   4
   4   0  -2 3552.94 551.698   3
  -3   0   2 3.77819 3.58442   3
   3   0  -2 0.80590 2.05931   2
   3   0  -2 -1.6106 2.01955   3
  -3   0   2 1.65451 1.38278   4
  -3   0   2 -1.3444 1.96677   3
   3   0  -2 -1.1086 2.73037   3
  -1   0   2 0.07186 1.13607   3
   1   0  -2 0.60311 0.75655   3
   1   0  -2 -1.0435 0.99490   3
   1   0   2 -0.2388 0.53325   3
   1   0   2 -0.4055 0.83284   3
  -1   0  -2 0.04627 0.89818   3
  -1   0  -2 0.03431 0.46070   3
  -2   0  -2 8.40409 1.76333   3
   2   0   2 4.52684 1.56703   3
  -3   0  -2 -0.2293 1.69286   3
   3   0   2 1.73291 1.99206   2
  -3   0  -2 0.43694 0.95421   4
  -3   0  -2 -4.4995 3.19737   3
   3   0   2 -2.1690 1.45565   3
   3   0   2 -1.3359 2.54691   3
   4   0   2 391.733 57.9336   2
  -4   0  -2 370.523 58.2518   3
  -4   0  -2 392.615 58.0091   3
   4   0   2 369.620 57.9386   3
  -4   0  -2 360.639 57.8379   2
  -4   0  -2 350.347 57.7729   4
   4   0   2 370.252 58.1034   3
   5   0   2 2.53674 2.69967   2
  -5   0  -2 1.14673 1.40660   2
  -5   0  -2 1.09080 4.42766   3
   5   0   2 0.90802 2.07460   3
  -5   0  -2 0.65299 1.53609   4
  -5   0  -2 -0.5876 2.02331   3
  -6   0  -2 8.18992 2.43073   4
  -6   0  -2 11.0864 2.58345   2
  -6   0  -2 8.39128 5.02545   3
   6   0   2 11.2801 2.69810   3
   6   0   2 4.42625 3.49147   2
  -6   0  -2 2.42136 3.10416   3
   7   0   2 -1.9253 2.77591   2
  -7   0  -2 -1.6532 2.05336   2
   7   0   2 -1.2690 2.10979   3
  -7   0  -2 -6.4128 2.37183   4
  -7   0  -2 -1.0263 4.15632   3
  -8   0  -2 5146.75 780.393   2
   8   0   2 4736.21 780.428   2
  -8   0  -2 5506.54 780.311   4
   8   0   2 4733.70 780.443   3
   9   0   2 3.08648 2.80304   3
  -9   0  -2 -7.8224 4.99036   3
  -9   0  -2 2.46009 2.57992   2
   9   0   2 0.47671 3.43381   2
 -10   0  -2 2.59938 2.66881   2
  10   0   2 -3.2790 3.73542   2
 -10   0  -2 4.88008 6.01538   3
  10   0   2 2.12102 2.76296   3
  11   0   2 0.12823 2.60714   3
 -11   0  -2 -2.5471 3.05998   2
 -11   0  -2 2.45728 6.36913   3
  11   0   2 0.77730 4.04839   2
  12   0   2 2.02255 2.12058   3
  13   0   2 -5.8679 3.76849   2
 -13   0  -2 -6.5381 3.09316   2
 -13   0  -2 -1.6397 6.25415   3
 -14   0  -2 7.19126 3.70026   2
  14   0   2 4.95215 4.31997   2
  15   0   2 2.55535 3.47993   2
 -15   0  -2 -0.1945 3.12025   2
 -16   0  -2 78.9475 12.6445   2
  16   0   2 64.9490 11.9032   2
  16  -1  -2 0.90196 2.81423   2
 -16  -1   2 -7.4311 2.83782   2
 -16   1   2 -2.7805 3.53648   2
  16   1  -2 2.08329 3.52889   2
  15  -1  -2 -1.4952 3.72677   2
 -15  -1   2 1.74679 3.40411   2
 -15   1   2 -0.8655 3.57236   2
  15   1  -2 -5.5797 3.72207   2
 -14  -1   2 7.62802 3.95582   2
  14  -1  -2 3.14498 4.22588   2
 -14   1   2 -0.6971 3.26658   2
  14   1  -2 -0.8293 4.23656   2
 -13  -1   2 9.24101 6.37276   3
  13  -1  -2 -0.3996 3.95442   2
 -13  -1   2 1.63475 3.71159   2
 -13   1   2 -0.1685 3.00754   2
  13   1  -2 6.70703 4.73313   2
 -13   1   2 4.56305 6.99358   3
  12  -1  -2 0.49551 3.98588   2
 -12  -1   2 3.53897 6.57734   3
 -12  -1   2 0.02645 3.47951   2
  12  -1  -2 4.12840 3.18411   3
  12   1  -2 -6.9200 4.37420   2
 -12   1   2 -0.4387 3.36045   2
 -12   1   2 6.81807 6.91524   3
  12   1  -2 4.19546 3.27993   3
  11  -1  -2 5.82964 3.54772   3
 -11  -1   2 10.3370 6.76511   3
  11  -1  -2 17.9877 4.83930   2
 -11  -1   2 1.62421 4.02501   2
 -11   1   2 12.4796 3.87067   2
  11   1  -2 7.73658 5.07170   2
  11   1  -2 13.2821 3.94896   3
 -11   1   2 8.19147 7.25925   3
 -10  -1   2 0.08185 2.59636   2
 -10  -1   2 -4.4395 5.58991   3
  10  -1  -2 0.10255 2.69262   3
  10  -1  -2 -3.8551 3.85289   2
  10   1  -2 -3.9932 4.20367   2
  10   1  -2 -0.9473 2.72551   3
 -10   1   2 0.16664 5.84855   3
 -10   1   2 -3.5431 2.76404   2
   9  -1  -2 27.0210 5.67219   3
  -9  -1   2 22.6864 7.57830   3
  -9  -1   2 26.9159 5.33364   2
   9  -1  -2 30.1893 6.03693   2
  -9   1   2 30.1498 5.38018   2
   9   1  -2 24.1205 5.45294   3
  -9   1   2 32.9718 8.24571   3
   9   1  -2 29.5289 6.28699   2
   8  -1  -2 -2.7367 2.27374   3
  -8  -1   2 -0.2596 2.41022   2
  -8  -1   2 -1.5408 4.91964   3
   8  -1  -2 -0.7152 3.19390   2
   8   1  -2 -1.3744 2.38259   3
   8   1  -2 0.13492 0.37159   4
   8   1  -2 0.62622 3.56864   2
  -8   1   2 2.32002 5.96705   3
  -8   1   2 -1.5770 2.13463   2
   7  -1  -2 183.307 29.3101   3
   7  -1  -2 173.143 28.7550   4
   7  -1  -2 190.547 29.3540   2
  -7  -1   2 197.204 29.1770   2
  -7  -1   2 185.422 30.0600   3
   7   1  -2 211.666 29.3608   3
   7   1  -2 200.808 29.5186   2
  -7   1   2 148.802 30.2605   3
   7   1  -2 187.448 28.7563   4
  -7   1   2 163.861 29.6516   2
   6  -1  -2 -0.2586 2.46826   3
  -6  -1   2 -1.9278 4.09267   3
   6  -1  -2 0.01458 0.33143   4
  -6  -1   2 -0.1336 3.19158   4
   6  -1  -2 0.79658 2.62821   2
  -6  -1   2 -0.8657 1.99605   2
   6   1  -2 0.27551 2.26149   3
   6   1  -2 0.29759 0.36126   4
  -6   1   2 1.26365 1.90688   2
   6   1  -2 -1.2451 3.13688   2
  -6   1   2 -4.1421 4.55402   3
  -5  -1   2 0.46727 1.90591   4
   5  -1  -2 1.95258 2.34935   3
  -5  -1   2 2.17774 4.14419   3
  -5  -1   2 0.77625 2.64551   3
   5  -1  -2 -3.5943 2.30477   2
   5  -1  -2 0.62971 0.34147   4
  -5  -1   2 1.18096 1.65090   2
   5   1  -2 0.90706 2.14313   3
  -5   1   2 -0.4950 2.43377   3
  -5   1   2 1.56896 4.17231   3
  -5   1   2 0.94244 1.55286   2
   5   1  -2 -4.4560 2.98580   2
   5   1  -2 0.43505 0.58478   4
  -4  -1   2 -5.9063 4.14211   3
  -4  -1   2 1.14771 2.09454   3
   4  -1  -2 0.15715 2.44819   3
   4  -1  -2 -1.7314 2.24236   2
   4  -1  -2 -2.1048 2.40464   3
  -4  -1   2 -0.0198 1.48818   2
  -4  -1   2 3.49852 1.68723   4
  -4   1   2 1.04961 2.32289   3
   4   1  -2 6.07778 2.97721   2
   4   1  -2 3.69797 2.20884   3
  -4   1   2 -0.5897 4.22782   3
   4   1  -2 -2.8862 3.31960   3
  -4   1   2 -0.2913 1.31769   2
   4   1  -2 -0.0912 0.41791   4
   3  -1  -2 54.1288 11.4959   3
  -3  -1   2 66.5086 11.1666   2
   3  -1  -2 70.8119 11.3254   2
  -3  -1   2 64.6024 12.2440   3
  -3  -1   2 83.2344 11.4934   3
   3  -1  -2 66.2944 11.6228   3
  -3  -1   2 66.0459 11.1029   4
  -3   1   2 72.1728 11.4314   3
   3   1  -2 82.0133 12.0692   3
   3   1  -2 71.8857 11.4757   3
   3   1  -2 85.6434 11.4893   2
  -3   1   2 62.6495 11.9513   3
  -2  -1   2 -1.7073 1.44173   3
  -2  -1   2 3.01386 2.53974   3
   2  -1  -2 -0.9351 1.55960   3
   2  -1  -2 -2.1972 1.60041   3
  -2   1   2 -1.5302 1.57090   3
   2   1  -2 -0.7229 1.50055   3
   2   1  -2 -3.5494 2.31353   3
  -2   1   2 4.70022 2.35985   3
   1  -1  -2 49.6856 7.52363   3
  -1  -1   2 41.4128 7.48714   3
   1  -1  -2 57.2780 7.66084   3
   1   1  -2 43.4721 7.46896   3
  -1   1   2 47.3717 7.48500   3
   1  -1   2 45.4600 8.35561   3
   1  -1   2 54.6635 8.37421   3
  -1  -1  -2 52.8354 8.38852   3
  -1   1  -2 48.0703 8.39966   3
   1   1   2 61.3724 8.59259   3
   1   1   2 55.7155 8.45267   3
  -1   1  -2 59.2948 8.36953   3
  -2  -1  -2 5.97127 2.32981   3
   2  -1   2 -2.4344 1.25996   3
   2  -1   2 -1.5237 1.18204   3
  -2  -1  -2 -1.5052 1.16693   3
   2   1   2 -1.6496 1.38059   3
  -2   1  -2 -1.4852 1.18610   3
  -2   1  -2 1.11485 1.94461   3
   2   1   2 -1.6573 2.18787   3
   3  -1   2 26.8418 4.69334   3
  -3  -1  -2 39.6701 5.49546   3
  -3  -1  -2 22.3334 4.37676   4
  -3  -1  -2 36.0744 5.03067   3
   3  -1   2 25.6951 4.80005   3
   3  -1   2 24.5820 4.67325   2
  -3   1  -2 32.4141 5.05335   3
  -3   1  -2 23.8863 4.36314   4
   3   1   2 26.0290 4.71150   3
  -3   1  -2 27.5823 5.35830   3
   4  -1   2 -0.3297 2.30647   3
  -4  -1  -2 0.32998 1.53417   2
  -4  -1  -2 3.09441 3.73428   3
  -4  -1  -2 1.08049 2.02473   3
   4  -1   2 0.21720 2.13509   2
   4  -1   2 1.35218 1.83881   3
  -4  -1  -2 0.48496 1.33311   4
   4   1   2 0.76702 1.89777   3
  -4   1  -2 0.99685 1.39818   4
   4   1   2 -4.0313 3.22107   3
   4   1   2 -3.8524 2.47140   2
  -4   1  -2 -11.534 3.63599   3
  -4   1  -2 -0.5966 2.01458   3
  -5  -1  -2 106.735 14.5823   3
   5  -1   2 75.7682 13.5154   2
  -5   1  -2 81.6316 13.8043   2
  -5   1  -2 70.9978 13.6804   3
  -5   1  -2 110.548 14.8523   3
  -6  -1  -2 0.43501 4.10987   3
  -6  -1  -2 2.88701 1.79403   2
  -6  -1  -2 2.51178 1.88250   4
   6  -1   2 2.28416 2.09887   3
   6  -1   2 -2.5938 2.44877   2
   6   1   2 -2.6985 2.01621   3
   6   1   2 5.27284 3.28283   2
  -6   1  -2 -0.4075 2.22661   3
  -6   1  -2 1.95939 2.10300   4
  -6   1  -2 -0.3742 4.56638   3
  -6   1  -2 1.19876 1.54480   2
   7  -1   2 52.9690 9.28406   2
  -7  -1  -2 70.6330 9.23118   2
  -7  -1  -2 34.8380 8.85651   4
  -7  -1  -2 50.8347 10.1075   3
   7  -1   2 63.7328 9.42157   3
  -7   1  -2 54.6922 9.11434   2
   7   1   2 54.8044 9.53606   2
  -7   1  -2 41.0911 9.01147   4
  -7   1  -2 53.5214 10.8444   3
   7   1   2 69.4968 9.48628   3
   8  -1   2 0.04176 3.09286   2
  -8  -1  -2 1.63870 4.81276   3
  -8  -1  -2 3.82795 3.10750   4
   8  -1   2 -2.4479 2.21576   3
  -8  -1  -2 -0.0067 2.08224   2
   8   1   2 0.76052 3.67782   2
  -8   1  -2 -0.9801 2.21602   2
  -8   1  -2 -2.8682 5.50624   3
   8   1   2 -4.1331 2.32112   3
  -9  -1  -2 11.1093 5.81083   3
   9  -1   2 8.79169 3.59879   2
  -9  -1  -2 6.82483 3.01893   2
   9  -1   2 3.79575 2.83231   3
   9   1   2 8.08130 4.16393   2
  -9   1  -2 8.37935 3.03186   2
  -9   1  -2 15.2625 6.37241   3
   9   1   2 1.60869 2.95704   3
 -10  -1  -2 3.47219 5.88611   3
  10  -1   2 -0.2397 3.60415   2
  10  -1   2 -0.1500 2.56553   3
 -10  -1  -2 -4.0518 2.75310   2
  10   1   2 -0.7321 2.90848   3
 -10   1  -2 0.74837 6.08560   3
 -10   1  -2 -0.2714 2.75990   2
  10   1   2 -1.3718 4.18333   2
  11  -1   2 7.59007 3.48411   3
 -11  -1  -2 9.41685 7.17398   3
 -11  -1  -2 15.3252 4.13194   2
  11  -1   2 12.3434 4.51480   2
  11   1   2 13.7552 4.97948   2
 -11   1  -2 22.8854 4.17256   2
  11   1   2 7.84386 3.60674   3
 -11   1  -2 5.63949 7.29954   3
 -12  -1  -2 -0.1456 6.31358   3
  12  -1   2 4.71096 4.14279   2
 -12  -1  -2 0.52417 3.52418   2
  12   1   2 1.60346 2.61956   3
 -12   1  -2 4.13488 7.03512   3
  12   1   2 2.89980 4.62445   2
 -12   1  -2 1.31312 3.36937   2
 -13  -1  -2 -2.9772 3.05871   2
 -13  -1  -2 4.42025 6.02955   3
  13  -1   2 2.04781 3.90360   2
 -13   1  -2 -3.0254 6.42825   3
  13   1   2 -3.2800 3.87818   2
 -13   1  -2 -1.8174 3.14660   2
 -14  -1  -2 1.21483 3.63910   2
  14  -1   2 7.22516 4.11582   2
  14   1   2 -4.9498 3.80887   2
 -14   1  -2 2.51613 3.38584   2
  15  -1   2 0.61121 3.33699   2
 -15  -1  -2 -0.3490 3.42696   2
  15   1   2 2.38417 3.83835   2
 -15   1  -2 18.0530 4.10672   2
 -16  -1  -2 -7.2451 3.06656   2
  16  -1   2 -0.9586 2.06445   2
  16   1   2 -0.8164 2.87493   2
 -16   1  -2 4.93935 3.68591   2
 -16  -2   2 19.2979 5.46859   2
  16  -2  -2 14.2289 4.29366   2
 -16   2   2 21.4603 5.40723   2
  16   2  -2 20.2637 5.35885   2
 -15  -2   2 -0.3092 3.03879   2
  15  -2  -2 3.06935 3.56179   2
  15   2  -2 1.38550 4.07986   2
 -15   2   2 -3.0509 3.34097   2
  14  -2  -2 2.14693 4.06883   2
 -14  -2   2 0.44919 3.75232   2
 -14   2   2 -0.3313 3.51180   2
  14   2  -2 6.02397 4.67915   2
 -13  -2   2 4.47791 3.83127   2
  13  -2  -2 1.76792 4.02102   2
 -13  -2   2 0.13036 6.13417   3
  13   2  -2 -0.0152 4.54159   2
 -13   2   2 -2.0945 2.90120   2
 -13   2   2 -8.6663 5.99066   3
  12  -2  -2 106.267 13.8310   2
  12  -2  -2 57.6846 12.9089   3
 -12  -2   2 77.8554 15.0216   3
 -12  -2   2 86.9801 13.5168   2
  12   2  -2 90.3439 13.8812   2
 -12   2   2 85.4147 13.2742   2
 -12   2   2 49.5746 15.0683   3
  12   2  -2 70.0067 13.2741   3
  11  -2  -2 0.09082 3.86656   2
 -11  -2   2 8.49572 6.35433   3
 -11  -2   2 4.34452 3.47621   2
  11  -2  -2 2.19590 2.70063   3
 -11   2   2 -1.2683 3.03883   2
  11   2  -2 1.80536 4.67500   2
 -11   2   2 -0.7270 6.31149   3
  11   2  -2 -4.0987 2.79188   3
 -10  -2   2 8.01098 3.55650   2
  10  -2  -2 5.68932 3.15834   3
 -10  -2   2 -0.5800 6.13427   3
  10  -2  -2 9.28915 4.08751   2
  10   2  -2 1.45441 3.18174   3
 -10   2   2 8.21517 7.16077   3
 -10   2   2 3.99308 3.20254   2
  10   2  -2 6.12870 4.92121   2
   9  -2  -2 -4.3741 2.35666   3
   9  -2  -2 5.82484 3.65012   2
  -9  -2   2 -6.4616 4.82218   3
  -9  -2   2 -0.7514 2.57999   2
  -9   2   2 -2.3770 6.66828   3
   9   2  -2 3.45052 2.90929   3
   9   2  -2 1.22390 4.40225   2
  -9   2   2 -2.4457 2.42050   2
   9   2  -2 -0.2107 0.42619   4
  -8  -2   2 420.366 74.2666   3
   8  -2  -2 479.989 73.8389   2
   8  -2  -2 479.987 73.8823   3
  -8  -2   2 458.540 73.7690   2
  -8   2   2 498.500 73.7258   2
   8   2  -2 473.007 73.8873   3
  -8   2   2 491.918 74.6053   3
   8   2  -2 465.809 73.3590   4
   8   2  -2 488.047 74.0201   2
  -7  -2   2 -3.7594 4.37145   3
   7  -2  -2 -1.4805 2.33087   3
  -7  -2   2 -1.4054 2.28596   2
   7  -2  -2 0.47409 2.72068   2
  -7  -2   2 -2.5690 2.82898   4
   7   2  -2 -0.4031 2.45502   3
   7   2  -2 -0.8188 3.88476   2
  -7   2   2 1.21510 2.84595   2
   7   2  -2 -0.3823 0.37897   4
  -6  -2   2 -6.6059 2.43369   4
  -6  -2   2 13.7569 4.35208   3
  -6  -2   2 0.45206 1.89008   2
   6   2  -2 6.30855 2.38808   3
  -6   2   2 10.2224 2.28342   2
  -5  -2   2 -1.8226 1.82990   2
   5  -2  -2 -1.4101 2.19786   2
  -5  -2   2 -1.0504 1.85680   4
  -5  -2   2 0.29428 3.77922   3
   5  -2  -2 -1.2694 2.45739   3
   5   2  -2 2.37877 3.18067   2
  -5   2   2 5.24813 4.61662   3
  -5   2   2 -0.3787 1.79818   2
  -5   2   2 -5.7548 2.23630   3
   5   2  -2 0.63969 2.01852   3
   5   2  -2 0.50093 0.48161   4
  -4  -2   2 787.056 116.399   3
   4  -2  -2 647.594 116.251   3
  -4  -2   2 801.096 116.446   3
   4  -2  -2 828.812 116.336   3
  -4  -2   2 762.745 116.168   2
   4  -2  -2 758.545 116.195   2
  -4  -2   2 763.278 116.112   4
   4   2  -2 644.323 116.027   4
  -4   2   2 758.769 116.430   3
  -4   2   2 705.406 116.287   3
  -4   2   2 638.213 116.137   2
   4   2  -2 843.112 116.295   2
   4   2  -2 808.989 116.255   3
   3  -2  -2 -1.4644 2.30253   3
  -3  -2   2 0.51690 1.37907   4
  -3  -2   2 1.15908 1.45398   3
  -3  -2   2 5.10917 3.19208   3
   3  -2  -2 -1.2972 2.41697   3
  -3  -2   2 -0.0478 1.39897   2
   3  -2  -2 -5.1193 1.89141   2
  -3   2   2 -0.4987 2.25767   2
   3   2  -2 -2.4342 2.49939   2
  -3   2   2 7.05410 3.38909   3
   3   2  -2 -0.1804 0.47973   4
   3   2  -2 -2.4078 3.55905   3
  -3   2   2 -0.1426 2.25774   3
   3   2  -2 -0.4401 1.81224   3
   2  -2  -2 150.570 21.8008   3
  -2  -2   2 136.671 21.9643   3
   2  -2  -2 130.704 21.7792   3
  -2  -2   2 138.001 21.7140   3
  -2   2   2 133.861 21.7416   3
  -2   2   2 150.358 21.8841   3
   2   2  -2 131.427 21.7341   3
   2   2  -2 138.475 21.9306   3
  -1  -2   2 -1.6521 1.01191   3
   1  -2  -2 0.24028 1.27437   3
   1  -2  -2 0.28934 1.36036   3
  -1  -2   2 0.30522 2.13367   3
  -1   2   2 -2.3482 1.31125   3
   1   2  -2 -1.8234 1.17626   3
   1   2  -2 1.63090 2.05992   3
  -1   2   2 1.14866 1.77016   3
   0  -2   2 535.897 93.8829   3
   0  -2  -2 537.098 93.8533   3
   0   2  -2 663.015 93.8851   3
   0   2  -2 693.891 93.8665   3
   0   2   2 594.090 93.8755   3
   1  -2   2 0.98051 0.97868   3
  -1  -2  -2 -0.4527 2.29920   3
   1  -2   2 0.29357 1.13213   3
  -1  -2  -2 -1.3365 1.23026   3
  -1   2  -2 -2.8694 1.14668   3
   1   2   2 -0.1493 1.34929   3
   1   2   2 -1.7095 1.98196   3
  -1   2  -2 -0.6158 1.30006   3
   2  -2   2 133.961 20.5856   3
  -2  -2  -2 104.882 20.9073   3
   2  -2   2 125.553 20.5460   3
  -2  -2  -2 128.926 20.5967   3
   2   2   2 135.075 20.6191   3
   2   2   2 145.147 20.8035   3
  -2   2  -2 127.741 20.6461   3
  -2   2  -2 144.376 20.6570   3
  -3  -2  -2 -0.5773 1.55847   3
   3  -2   2 -5.6587 1.88615   3
  -3  -2  -2 -1.0344 1.09921   4
  -3  -2  -2 0.25857 3.16557   3
   3  -2   2 -1.0118 1.69737   2
   3  -2   2 -0.5677 1.79868   3
   3   2   2 -3.9361 3.60459   3
  -3   2  -2 -2.8049 1.35062   4
   3   2   2 -1.3092 2.15814   3
   3   2   2 -3.3142 2.17399   2
  -3   2  -2 5.33155 3.06256   3
  -3   2  -2 -1.0238 1.97405   3
  -4  -2  -2 3523.48 533.401   2
  -4  -2  -2 3955.68 533.550   3
  -4   2  -2 2917.55 533.534   3
   4   2   2 3359.16 533.485   3
  -5  -2  -2 0.41333 3.76238   3
   5  -2   2 -3.7311 1.89200   3
  -5  -2  -2 0.15780 1.47164   4
   5  -2   2 -0.0016 2.03262   2
  -5  -2  -2 -1.4745 1.59377   2
  -5  -2  -2 0.05896 2.09024   3
   5   2   2 3.29809 2.27193   3
  -5   2  -2 -1.7298 4.20304   3
  -5   2  -2 2.17709 1.79546   2
   5   2   2 5.68476 3.00234   2
  -5   2  -2 0.08081 2.23402   3
  -5   2  -2 -0.9112 1.96683   4
  -6  -2  -2 102.050 13.0532   3
  -6  -2  -2 68.6755 11.6613   2
   6  -2   2 62.8810 11.7933   3
  -6  -2  -2 51.0700 11.5211   4
  -6   2  -2 68.9035 11.5337   2
  -6   2  -2 108.920 13.5172   3
   6   2   2 90.8925 12.3305   2
   6   2   2 72.7111 11.9270   3
  -6   2  -2 70.0966 12.0706   3
  -7  -2  -2 -3.0393 2.82158   2
  -7  -2  -2 1.31032 2.04224   4
   7  -2   2 -0.0969 2.10057   3
   7  -2   2 1.51182 2.74974   2
   7   2   2 -1.7383 2.37176   3
   7   2   2 0.52783 3.77554   2
  -7   2  -2 -1.5918 1.89931   2
  -7   2  -2 -3.3010 8.12616   3
   8  -2   2 1063.84 174.507   3
  -8  -2  -2 1287.11 174.541   2
  -8  -2  -2 1214.25 174.457   4
  -8  -2  -2 1191.10 174.996   3
   8  -2   2 984.283 174.520   2
  -8   2  -2 1042.64 174.414   2
   8   2   2 1090.63 174.616   3
  -9  -2  -2 1.95619 5.22996   3
   9  -2   2 -0.6717 2.35095   3
  -9  -2  -2 -0.7034 3.52318   4
   9  -2   2 -4.1693 3.03993   2
  -9  -2  -2 -1.6968 2.15327   2
   9   2   2 5.09078 4.19466   2
  -9   2  -2 -1.2633 2.31680   2
  -9   2  -2 1.33041 6.72858   3
   9   2   2 0.85597 2.65408   3
  10  -2   2 -3.2504 2.16391   3
  10  -2   2 0.73687 3.38051   2
 -10  -2  -2 -0.9746 2.65400   2
 -10  -2  -2 0.93901 5.90243   3
  10   2   2 -2.3923 2.65316   3
 -10   2  -2 1.14323 6.37535   3
 -10   2  -2 0.89031 2.59040   2
  10   2   2 2.99772 4.55475   2
 -11  -2  -2 -1.2962 3.06394   2
 -11  -2  -2 -3.9047 6.18190   3
  11  -2   2 1.24633 3.67823   2
  11  -2   2 -2.4799 1.98751   3
 -11   2  -2 -0.3705 2.89998   2
  11   2   2 3.51004 4.74948   2
  11   2   2 5.61162 3.01667   3
 -11   2  -2 -0.7464 6.63725   3
 -12  -2  -2 419.121 56.3335   3
  12   2   2 360.821 54.6711   3
 -12   2  -2 342.052 54.3932   2
 -12   2  -2 260.023 56.0275   3
  13  -2   2 -4.4721 3.61684   2
 -13  -2  -2 -5.0898 6.04703   3
 -13  -2  -2 -2.1127 3.64148   2
 -13   2  -2 -0.8965 6.72055   3
  13   2   2 4.70268 4.52270   2
 -13   2  -2 -3.4492 2.86166   2
 -14  -2  -2 -2.2809 3.60408   2
  14  -2   2 7.10015 3.94287   2
 -14   2  -2 -8.5006 3.11458   2
  14   2   2 4.38018 4.50468   2
 -15  -2  -2 1.20345 3.42474   2
  15  -2   2 1.88867 2.74779   2
 -15   2  -2 -3.0032 3.39649   2
  15   2   2 0.39686 3.67650   2
 -16  -2  -2 32.5514 6.07621   2
  16  -2   2 18.5709 4.75642   2
 -16   2  -2 20.2604 5.87320   2
  16   2   2 33.6299 5.84261   2
  16  -3  -2 -3.0595 2.18130   2
 -16  -3   2 4.37554 3.21674   2
 -16   3   2 -2.4952 3.39130   2
  16   3  -2 -0.3277 3.46530   2
 -15  -3   2 -1.6580 3.57536   2
  15  -3  -2 1.54190 3.14877   2
  15   3  -2 -2.9958 3.87571   2
 -15   3   2 2.04447 3.62435   2
  14  -3  -2 -3.0203 3.54012   2
 -14  -3   2 1.25898 3.72675   2
 -14   3   2 -6.4349 3.06172   2
  14   3  -2 6.79767 4.81917   2
 -13  -3   2 12.8505 7.02014   3
  13  -3  -2 -2.7365 3.73293   2
 -13  -3   2 -3.9017 3.62041   2
  13   3  -2 0.73285 4.77724   2
 -13   3   2 8.97042 6.95893   3
 -13   3   2 -5.4646 3.14004   2
  12  -3  -2 1.37735 3.88803   2
 -12  -3   2 -1.0358 3.19314   2
  12  -3  -2 -4.9075 2.61409   3
 -12  -3   2 -2.9415 6.04866   3
  12   3  -2 5.98295 3.51405   3
 -12   3   2 3.87740 3.43599   2
  12   3  -2 -7.7653 4.48476   2
 -12   3   2 -5.7556 6.33582   3
  11  -3  -2 -1.2455 3.72799   2
  11  -3  -2 -3.9663 2.13170   3
 -11  -3   2 2.64824 3.62769   2
 -11  -3   2 3.79844 6.22214   3
  11   3  -2 4.04877 5.01176   2
 -11   3   2 -0.2227 6.99529   3
 -11   3   2 -1.7500 2.75961   2
  11   3  -2 0.45964 3.11803   3
 -10  -3   2 0.76069 3.02793   2
  10  -3  -2 0.86340 3.56468   2
  10  -3  -2 0.05877 2.64199   3
 -10  -3   2 -6.5529 5.75817   3
  10   3  -2 1.64656 2.99069   3
 -10   3   2 -8.5778 6.98853   3
 -10   3   2 0.76804 2.70349   2
  10   3  -2 4.65768 5.11171   2
   9  -3  -2 50.8529 7.39720   2
  -9  -3   2 41.8460 7.34119   2
   9  -3  -2 43.6466 7.23539   3
  -9  -3   2 33.3222 8.92907   3
  -9   3   2 38.6679 6.93664   2
   9   3  -2 37.1481 5.94354   4
  -9   3   2 29.0115 9.04715   3
   9   3  -2 28.0289 8.04081   2
   9   3  -2 33.3906 7.18224   3
  -8  -3   2 1.92697 4.55172   3
  -8  -3   2 0.67221 3.23331   4
   8  -3  -2 4.25403 2.92153   2
  -8  -3   2 -0.6600 2.41276   2
   8  -3  -2 2.71010 2.71799   3
   8   3  -2 -3.6838 4.33922   2
  -8   3   2 1.96539 2.19758   2
   8   3  -2 0.08017 0.43016   4
   8   3  -2 2.05851 2.86006   3
  -8   3   2 0.97168 6.15886   3
   7  -3  -2 3.75255 2.69903   3
  -7  -3   2 10.3097 2.67672   2
  -7  -3   2 1.72253 4.55284   3
   7   3  -2 15.8932 4.60805   2
   7   3  -2 5.50035 2.88643   3
   7   3  -2 5.92720 1.11923   4
  -6  -3   2 -5.1299 2.25886   4
   6  -3  -2 0.11059 2.53560   2
   6  -3  -2 -1.8079 2.45968   3
  -6  -3   2 2.57052 3.92585   3
  -6  -3   2 -0.0765 1.80153   2
   6   3  -2 1.26464 3.71401   2
  -6   3   2 2.75741 5.03114   3
   6   3  -2 -1.4858 2.33382   3
   6   3  -2 0.19938 0.52655   4
  -6   3   2 -1.5133 1.63796   2
   5  -3  -2 87.3394 13.1087   3
   5  -3  -2 80.1639 12.7914   2
   5   3  -2 86.5449 13.1610   2
  -5   3   2 70.7585 12.5258   2
  -5   3   2 73.0028 13.0231   3
   4  -3  -2 3.25147 2.51439   3
   4  -3  -2 -0.1776 2.31844   3
   4  -3  -2 -1.3520 2.08819   2
  -4  -3   2 1.00706 1.62165   2
  -4  -3   2 2.97678 2.25842   3
  -4  -3   2 3.65687 1.55287   4
  -4  -3   2 3.63629 3.86172   3
  -4   3   2 0.28367 2.07412   3
  -4   3   2 0.41075 1.54380   2
   4   3  -2 2.08343 2.85736   2
  -4   3   2 2.31643 3.55627   3
   4   3  -2 4.28347 4.37658   3
   4   3  -2 2.54519 2.43054   3
   4   3  -2 0.21380 0.54908   4
  -3  -3   2 0.00133 1.82713   3
  -3  -3   2 1.47001 1.42711   2
   3  -3  -2 -0.9125 2.01410   2
  -3  -3   2 -0.4001 1.47876   4
   3  -3  -2 2.68285 2.34967   3
  -3  -3   2 -6.7155 3.94944   3
   3  -3  -2 4.80228 2.50309   3
   3   3  -2 6.14179 2.24673   3
  -3   3   2 2.25016 1.53840   2
   3   3  -2 7.71192 4.30490   3
  -3   3   2 0.82631 2.19707   3
   3   3  -2 0.55930 0.69404   4
  -3   3   2 1.61981 3.19226   3
   3   3  -2 2.91088 2.68038   2
   2  -3  -2 -1.1112 1.61020   2
   2  -3  -2 -0.4119 1.79148   3
  -2  -3   2 1.54174 1.16778   2
   2  -3  -2 0.39276 1.83319   3
  -2  -3   2 -0.3084 1.48027   3
   2   3  -2 0.75866 1.15734   1
   2   3  -2 -1.2745 2.86158   3
   2   3  -2 1.08178 2.03642   3
   2   3  -2 1.05784 2.20541   2
  -2   3   2 0.94281 2.57004   3
  -2   3   2 -2.3541 2.17084   3
   1  -3  -2 243.334 35.8926   3
   1  -3  -2 247.244 35.8111   3
  -1  -3   2 219.504 36.0134   3
   1   3  -2 204.492 35.9328   3
   0  -3  -2 -0.9763 2.31343   3
   0  -3  -2 -0.2561 1.35410   3
   0  -3   2 -0.1337 1.32205   3
   0  -3   2 -2.3245 2.31449   3
   0   3  -2 -0.7003 1.37387   3
   0   3  -2 0.27789 2.01414   3
   0   3   2 -1.4815 2.29640   3
   0   3   2 -1.8260 1.83119   3
   1  -3   2 15.4203 2.66000   3
  -1  -3  -2 20.3502 3.64644   3
  -1  -3  -2 15.6260 2.95142   3
   1  -3   2 12.2521 2.90701   3
  -1   3  -2 13.7506 3.46884   3
   1   3   2 9.63912 3.66463   3
   1   3   2 14.5728 2.97715   3
  -1   3  -2 13.2020 2.92211   3
   2  -3   2 -0.6788 1.26896   2
   2  -3   2 -0.7662 1.61721   3
  -2  -3  -2 0.71063 1.80805   3
   2  -3   2 0.83499 1.75068   3
  -2  -3  -2 0.40299 0.94331   4
  -2  -3  -2 -1.2426 3.39227   3
   2   3   2 1.40237 2.12764   2
   2   3   2 -1.7485 2.85289   3
  -2   3  -2 0.01743 2.31867   3
   2   3   2 1.52888 2.15944   3
  -2   3  -2 0.05423 1.75203   3
  -3  -3  -2 83.7680 12.9263   3
   3  -3   2 57.3631 12.9591   3
  -3  -3  -2 84.4513 12.6524   4
  -3  -3  -2 86.6184 13.7477   3
   3  -3   2 61.8442 12.8214   2
  -3  -3  -2 84.2857 12.7077   2
   3   3   2 110.610 13.9037   3
   3   3   2 83.1569 13.1013   2
   3   3   2 90.2037 13.1298   3
   4  -3   2 0.24924 2.05264   2
   4  -3   2 0.40375 2.11578   3
  -4  -3  -2 -1.9272 2.26705   3
  -4  -3  -2 0.89217 1.28916   4
   4  -3   2 -0.5002 2.06695   3
  -4  -3  -2 2.17426 3.96879   3
  -4  -3  -2 1.83771 1.44150   2
  -4   3  -2 7.69915 3.48937   3
   4   3   2 -0.6692 2.36352   3
   4   3   2 0.23362 0.46231   4
   4   3   2 -0.6104 2.60796   2
  -4   3  -2 -0.5570 2.02800   3
   4   3   2 -5.6075 3.80458   3
  -4   3  -2 -0.1026 1.27083   2
  -5  -3  -2 17.4143 4.68525   3
  -5  -3  -2 2.26033 3.65134   3
   5  -3   2 17.8815 3.16816   2
   5  -3   2 12.9395 3.15966   3
  -5   3  -2 18.3687 4.81505   3
   5   3   2 8.08363 3.32106   2
   5   3   2 6.54799 3.08876   3
  -5   3  -2 15.6365 2.83521   2
  -5   3  -2 19.7878 3.33911   3
  -6  -3  -2 -4.4038 3.88757   3
  -6  -3  -2 -1.1886 1.60814   4
   6  -3   2 0.01546 2.32583   2
   6  -3   2 -0.2675 2.19023   3
  -6  -3  -2 2.69250 1.88281   2
  -6   3  -2 -4.9799 4.82684   3
  -6   3  -2 -1.0843 1.58097   2
   6   3   2 -1.1769 2.25913   3
   6   3   2 0.22874 3.39937   2
  -6   3  -2 2.61020 2.36868   3
   6   3   2 0.11842 0.43386   4
   7  -3   2 137.007 23.7282   3
  -7  -3  -2 170.229 23.6969   2
  -7  -3  -2 151.128 24.5780   3
  -7  -3  -2 152.139 23.6105   4
   7  -3   2 133.385 23.6779   2
   7   3   2 164.971 24.2153   2
  -7   3  -2 132.467 25.0255   3
   7   3   2 155.011 23.1828   4
   7   3   2 170.529 23.9087   3
  -7   3  -2 124.891 23.5160   2
  -8  -3  -2 1.36887 2.53374   4
   8  -3   2 -0.0673 2.21611   3
  -8  -3  -2 5.74902 4.98538   3
   8  -3   2 -2.8570 2.80972   2
  -8  -3  -2 -0.0357 2.50560   2
  -8   3  -2 0.35298 2.06416   2
   8   3   2 1.95563 4.58813   2
   8   3   2 1.22015 2.60593   3
  -8   3  -2 -4.7602 5.66037   3
   9  -3   2 38.0197 5.88224   3
  -9  -3  -2 21.8754 7.58684   3
  -9  -3  -2 23.6119 5.85476   2
   9  -3   2 37.5589 6.20827   2
  -9  -3  -2 10.1414 6.19935   4
   9   3   2 26.0238 6.91477   2
  -9   3  -2 27.2330 9.07388   3
  -9   3  -2 35.5234 5.69283   2
 -10  -3  -2 -3.9528 5.43394   3
  10  -3   2 1.34745 2.19001   3
 -10  -3  -2 3.33505 2.77052   2
  10  -3   2 1.61946 3.30212   2
  10   3   2 2.77237 2.80496   3
 -10   3  -2 -1.8646 7.31044   3
  10   3   2 -1.0363 4.58383   2
 -10   3  -2 0.11753 2.57351   2
 -11  -3  -2 28.8474 5.67675   2
  11  -3   2 26.1543 6.04261   2
 -11  -3  -2 39.1275 8.96093   3
  11   3   2 26.0680 6.96085   2
 -11   3  -2 25.9697 9.50653   3
  11   3   2 30.5365 5.92020   3
 -11   3  -2 16.2286 5.31532   2
 -12  -3  -2 -1.4749 6.32170   3
  12  -3   2 3.38198 3.86066   2
 -12  -3  -2 1.44097 3.34135   2
  12   3   2 -6.3444 2.87111   3
 -12   3  -2 -4.8685 2.60547   2
  12   3   2 1.94205 4.71202   2
 -12   3  -2 -3.9861 7.39157   3
  13  -3   2 19.1699 5.28435   2
 -13  -3  -2 21.9645 5.66996   2
 -13  -3  -2 10.3161 7.50200   3
  13   3   2 16.5093 6.03203   2
 -13   3  -2 24.4165 5.44293   2
 -13   3  -2 23.4202 8.69149   3
  14  -3   2 5.76333 3.20198   2
 -14  -3  -2 5.40882 4.01895   2
 -14   3  -2 1.22014 3.37831   2
  14   3   2 -1.9119 4.27720   2
  15  -3   2 4.49455 2.84348   2
 -15  -3  -2 7.19561 3.74573   2
  15   3   2 1.99619 4.12089   2
 -15   3  -2 5.27293 3.74781   2
  16  -3   2 -0.2511 1.63896   2
 -16  -3  -2 0.49307 3.33375   2
 -16   3  -2 8.58940 3.40112   2
  16   3   2 5.54365 3.50921   2
 -16  -4   2 -1.5283 2.95087   2
  16  -4  -2 -1.7127 1.86601   2
 -16   4   2 -0.6837 5.54546   1
 -16   4   2 -8.4910 2.67955   2
  16   4  -2 -3.5227 3.21029   2
 -15  -4   2 -3.3602 3.63712   2
  15  -4  -2 -2.5654 2.64658   2
  15   4  -2 5.21596 4.32941   2
 -15   4   2 -0.5902 3.64198   2
 -14  -4   2 1.97253 4.11242   2
  14  -4  -2 6.68179 3.57341   2
  14   4  -2 1.78841 4.69677   2
 -14   4   2 2.99238 3.79634   2
 -13  -4   2 1.79287 3.83564   2
 -13  -4   2 -15.563 6.27911   3
  13  -4  -2 -0.3621 3.59164   2
  13   4  -2 9.79834 7.98081   2
 -13   4   2 -0.4172 8.82278   3
 -13   4   2 -3.6286 3.22403   2
  12  -4  -2 1.46264 3.75551   2
 -12  -4   2 3.20791 6.33353   3
 -12  -4   2 -0.2610 3.41928   2
  12   4  -2 -3.4675 4.77482   2
  12   4  -2 -5.8241 3.10151   3
 -12   4   2 1.15520 3.26606   2
 -12   4   2 -1.7199 6.87916   3
  11  -4  -2 -2.3819 3.68486   2
 -11  -4   2 1.27971 3.20348   2
 -11  -4   2 1.25011 6.23189   3
  11  -4  -2 -0.0735 2.39076   3
 -11   4   2 1.97504 2.82317   2
 -11   4   2 1.73746 8.05535   3
  11   4  -2 -0.0099 2.98289   3
  11   4  -2 -6.7201 4.97328   2
  10  -4  -2 18.4452 4.26091   2
 -10  -4   2 1.79994 6.29955   3
  10  -4  -2 14.4600 3.51432   3
 -10  -4   2 1.85410 3.16783   2
  10   4  -2 8.55272 6.04579   2
 -10   4   2 7.54722 3.23492   2
 -10   4   2 14.0622 8.52659   3
  10   4  -2 13.0642 4.16977   3
  -9  -4   2 -5.0855 4.98495   3
   9  -4  -2 0.87277 2.61579   3
  -9  -4   2 -0.2827 2.54903   2
   9  -4  -2 0.25067 3.09250   2
  -9   4   2 2.23990 6.70864   3
   9   4  -2 1.92123 2.90661   3
   9   4  -2 -0.1147 0.44538   4
  -9   4   2 -0.8563 2.07208   2
  -8  -4   2 67.3209 7.65502   2
   8  -4  -2 23.2725 6.92705   2
  -8   4   2 13.5988 8.86615   3
   8   4  -2 41.1133 6.13334   4
   7  -4  -2 -0.2045 2.52623   3
  -7  -4   2 -1.8367 2.71021   4
  -7  -4   2 1.34597 2.11197   2
   7  -4  -2 -2.4735 2.51441   2
  -7  -4   2 0.70317 4.71771   3
  -7   4   2 1.36654 1.99009   2
   7   4  -2 4.23582 4.38115   2
  -7   4   2 -3.5803 5.69016   3
   7   4  -2 -1.5835 2.55441   3
   7   4  -2 0.10516 0.57690   4
  -6  -4   2 106.274 22.1229   3
   6  -4  -2 141.215 21.5216   3
   6  -4  -2 133.760 21.2664   2
  -6  -4   2 133.687 21.1917   2
   6   4  -2 129.557 20.7717   4
   6   4  -2 146.857 21.7762   2
  -6   4   2 167.076 22.5614   3
   6   4  -2 143.457 21.4570   3
  -6   4   2 119.471 21.0940   2
  -5  -4   2 1.23019 1.93612   2
  -5  -4   2 4.30691 4.10889   3
   5  -4  -2 -1.1065 2.12403   2
   5  -4  -2 -1.3974 2.63961   3
  -5  -4   2 1.40584 1.81799   4
   5   4  -2 0.36890 0.60010   4
   5   4  -2 -0.1751 2.31108   3
   5   4  -2 1.61030 3.18561   2
  -5   4   2 -6.6907 3.94746   3
  -5   4   2 0.43719 1.56030   2
  -5   4   2 -0.5315 2.63781   3
   4  -4  -2 76.3790 10.1728   3
   4  -4  -2 65.6370 9.83871   2
  -4  -4   2 73.5085 9.56281   2
  -4   4   2 50.4576 9.50561   2
   4   4  -2 55.9028 9.16894   4
  -4   4   2 37.8697 9.94132   3
  -3  -4   2 0.20124 4.07564   3
   3  -4  -2 -1.3340 1.98639   2
  -3  -4   2 0.83912 1.36806   4
   3  -4  -2 -1.9049 2.12901   3
   3  -4  -2 0.86788 2.54315   3
  -3  -4   2 1.72748 1.46999   2
  -3  -4   2 0.60071 1.83939   3
   3   4  -2 1.59763 3.72204   3
  -3   4   2 -3.6665 3.23175   3
  -3   4   2 1.64902 2.44650   3
  -3   4   2 1.79280 1.51310   2
   3   4  -2 2.81716 2.28542   3
   3   4  -2 -0.3485 1.36404   1
   3   4  -2 -0.5252 2.67979   2
  -2  -4   2 2228.96 361.712   2
  -2  -4   2 2492.59 361.962   3
  -2  -4   2 2430.56 361.815   3
  -2  -4   2 2187.86 361.679   4
   2  -4  -2 2403.43 361.864   3
   2   4  -2 2306.51 361.804   2
   2   4  -2 2545.23 361.830   3
   2   4  -2 2065.75 361.774   1
  -1  -4   2 -1.0692 3.01232   3
   1  -4  -2 -0.7057 1.84499   3
  -1  -4   2 -1.9021 1.58550   3
   1  -4  -2 -1.3544 1.39005   2
   1  -4  -2 -1.1445 2.37005   3
  -1  -4   2 -0.1241 1.16106   2
   1   4  -2 0.48621 2.89901   3
  -1   4   2 -2.7670 2.76133   3
  -1   4   2 -3.5678 2.43928   3
  -1   4   2 1.41025 2.47581   1
   1   4  -2 -0.2053 1.00674   1
   1   4  -2 2.10822 1.93379   3
   0  -4   2 230.022 38.1186   3
   0  -4   2 256.524 38.3337   3
   0  -4  -2 263.518 38.4166   3
   0   4   2 283.127 38.3052   3
   0   4  -2 219.965 38.0411   1
   0   4   2 226.165 38.1628   3
   1  -4   2 -0.6063 2.04428   3
  -1  -4  -2 -0.9872 1.29575   2
   1  -4   2 0.21223 1.23503   2
  -1  -4  -2 -0.9320 1.76852   3
  -1  -4  -2 -1.3538 3.37146   3
  -1  -4  -2 -1.1058 0.83951   4
   1  -4   2 2.10895 1.58205   3
  -1   4  -2 -1.6128 2.51393   3
  -1   4  -2 -4.9663 1.97662   3
   1   4   2 -2.4443 1.01848   1
   1   4   2 4.01554 3.17561   3
   1   4   2 -0.2600 2.11996   2
   1   4   2 -1.6397 2.05316   3
  -2  -4  -2 674.237 119.711   4
   2  -4   2 734.646 119.793   3
   2  -4   2 882.796 119.863   3
  -2  -4  -2 820.107 119.885   3
   2  -4   2 650.537 119.756   2
  -2  -4  -2 838.378 120.082   3
  -2  -4  -2 789.573 119.784   2
   2   4   2 791.457 120.040   3
   2   4   2 784.481 119.905   3
  -2   4  -2 852.914 119.928   3
   2   4   2 686.536 119.751   1
  -3  -4  -2 1.23682 2.02325   3
  -3  -4  -2 1.92111 4.13147   3
   3  -4   2 -1.7120 1.61067   2
  -3  -4  -2 -1.5626 1.23378   4
  -3  -4  -2 2.36800 1.48343   2
   3  -4   2 0.70410 2.17951   3
   3  -4   2 0.41667 2.10295   3
   3   4   2 2.89954 3.48569   3
  -3   4  -2 -1.4533 3.19118   3
   3   4   2 -1.4977 2.63646   3
  -3   4  -2 -4.3989 2.07586   3
   3   4   2 1.00348 2.42857   2
  -5  -4  -2 -0.8180 4.10222   3
  -5  -4  -2 0.35223 1.71419   2
   5  -4   2 -2.4285 2.18261   3
   5  -4   2 -2.2794 2.15734   2
  -5  -4  -2 -1.4576 1.55451   4
  -5   4  -2 0.32159 1.53331   2
  -5   4  -2 -4.3985 3.91684   3
  -5   4  -2 -0.1270 4.11034   3
   5   4   2 -1.2796 2.36199   3
   5   4   2 1.56341 3.09980   2
   5   4   2 0.51965 0.54090   4
   6  -4   2 186.598 28.0738   2
   6  -4   2 166.220 28.1902   3
  -6  -4  -2 173.348 28.8561   3
  -6  -4  -2 186.356 28.0209   2
  -6  -4  -2 156.190 27.9429   4
  -6   4  -2 177.123 27.9548   2
  -6   4  -2 210.713 29.1548   3
   6   4   2 179.843 27.6871   4
   6   4   2 176.687 28.2364   3
   6   4   2 181.788 28.4075   2
   7  -4   2 -0.0288 2.47385   2
  -7  -4  -2 3.14545 4.55335   3
  -7  -4  -2 1.27039 2.15247   4
  -7  -4  -2 -1.3229 2.21269   2
   7  -4   2 0.77196 2.27090   3
  -7   4  -2 -1.7485 5.69474   3
  -7   4  -2 0.04195 1.67236   2
   7   4   2 -1.1057 2.49789   3
   7   4   2 2.32550 4.11865   2
   7   4   2 -0.0620 0.44554   4
  -8  -4  -2 46.1964 8.24381   3
   8  -4   2 36.0046 6.36341   3
   8  -4   2 27.4379 6.31928   2
  -8  -4  -2 33.0122 6.42951   2
  -8  -4  -2 27.0513 6.25812   4
   8   4   2 36.4694 6.60527   3
   8   4   2 51.0322 7.86838   2
   8   4   2 33.2857 5.32032   4
  -9  -4  -2 -1.7465 3.51293   4
  -9  -4  -2 -1.9442 2.61843   2
   9  -4   2 2.70636 3.10144   2
  -9  -4  -2 3.53417 5.25383   3
   9  -4   2 0.69313 2.12401   3
   9   4   2 -1.8166 2.84755   3
  -9   4  -2 -4.9936 6.92198   3
  -9   4  -2 -5.9481 1.94207   2
  10  -4   2 10.2070 3.31750   3
 -10  -4  -2 7.95223 4.81841   4
 -10  -4  -2 10.6480 5.28062   2
  10  -4   2 17.5233 4.27523   2
 -10  -4  -2 8.99089 6.71319   3
  10   4   2 19.0321 4.40286   3
  10   4   2 11.9358 6.06808   2
 -10   4  -2 12.6841 8.93532   3
 -10   4  -2 12.8490 3.55725   2
  11  -4   2 -2.6055 3.41947   2
  11  -4   2 -1.3523 1.54689   3
 -11  -4  -2 -9.0181 5.97161   3
 -11  -4  -2 1.73093 3.41709   2
 -11   4  -2 -1.5680 2.80932   2
  11   4   2 0.86363 5.11979   2
 -11   4  -2 -10.298 7.69284   3
  11   4   2 -2.6316 2.81289   3
 -12  -4  -2 80.0756 10.0702   3
  12  -4   2 10.9287 5.17194   2
 -12   4  -2 -1.4950 8.73383   3
  12   4   2 29.8179 5.75901   3
 -13  -4  -2 -3.5177 7.60814   3
  13  -4   2 3.71986 3.28851   2
 -13  -4  -2 3.12455 3.61078   2
 -13   4  -2 -5.5081 10.4317   3
 -13   4  -2 1.50916 3.13769   2
  13   4   2 -0.9663 5.37999   2
 -14  -4  -2 -5.0541 3.95281   2
  14  -4   2 4.80295 2.92911   2
  14   4   2 2.45958 4.44492   2
 -14   4  -2 -6.9689 2.92940   2
 -15  -4  -2 1.35573 3.40808   2
  15  -4   2 -0.5044 2.05860   2
  15   4   2 -2.4149 3.67142   2
 -15   4  -2 -2.2328 3.34465   2
 -16  -4  -2 -5.5315 3.45705   2
  16  -4   2 -0.2585 2.68286   2
  16   4   2 0.48707 3.03744   2
  16  -5  -2 -2.0748 1.70353   2
 -16  -5   2 4.64919 3.61530   2
 -16   5   2 -0.4330 3.05993   2
  16   5  -2 -2.4348 3.26422   2
 -16   5   2 7.88218 5.76856   1
 -15  -5   2 -2.8820 3.55135   2
  15  -5  -2 -0.6163 2.35201   2
 -15   5   2 2.23570 3.49230   2
  15   5  -2 6.06765 4.24229   2
 -14  -5   2 0.21098 3.80392   2
  14  -5  -2 -3.5352 2.69100   2
 -14   5   2 -0.2679 3.67434   2
  14   5  -2 -4.2682 4.49906   2
  13  -5  -2 -1.0587 3.24059   2
  13   5  -2 4.72661 5.33844   2
 -13   5   2 2.11887 3.49446   2
 -12  -5   2 -0.7084 3.26889   2
  12  -5  -2 2.23778 3.52541   2
 -12  -5   2 -1.1088 5.97915   3
  12   5  -2 -0.1108 3.34971   3
 -12   5   2 -1.7657 3.08031   2
 -12   5   2 -8.6420 6.80621   3
  12   5  -2 -1.9119 4.93526   2
 -11  -5   2 5.75954 6.54670   3
  11  -5  -2 3.87408 3.79992   2
 -11  -5   2 3.73542 3.45898   2
  11  -5  -2 3.04907 2.13524   3
  11   5  -2 -6.4083 3.04429   3
  11   5  -2 0.18102 5.74325   2
 -11   5   2 -1.0277 8.06977   3
 -11   5   2 2.65176 3.05239   2
  10  -5  -2 3.91080 3.64297   2
 -10  -5   2 0.97114 3.23287   2
 -10  -5   2 4.18575 6.08646   3
  10  -5  -2 1.95527 2.38824   3
  10   5  -2 -3.8839 2.90491   3
 -10   5   2 1.27171 2.82462   2
 -10   5   2 -2.7672 12.0608   3
  10   5  -2 -2.9916 5.45548   2
  -9  -5   2 0.34030 5.53092   3
   9  -5  -2 2.31200 2.86281   3
  -9  -5   2 0.12308 3.11458   2
   9  -5  -2 6.50657 3.60503   2
  -9   5   2 12.0386 8.00168   3
   9   5  -2 1.49508 5.73196   2
  -9   5   2 6.41600 2.76590   2
   9   5  -2 -2.4617 2.95304   3
   9   5  -2 0.80849 0.54119   4
   8  -5  -2 -2.1320 2.62985   3
  -8  -5   2 -4.3720 4.99818   3
   8  -5  -2 -0.2612 2.86944   2
  -8  -5   2 2.38954 2.77453   2
  -8  -5   2 -0.1614 3.18590   4
   8   5  -2 0.70127 0.70419   4
  -8   5   2 3.27284 6.61538   3
  -8   5   2 1.89418 2.48749   2
   8   5  -2 -0.2836 5.06577   2
   8   5  -2 -0.6022 2.87248   3
  -7  -5   2 36.0107 4.32652   4
  -7  -5   2 33.1577 4.60876   2
   7  -5  -2 6.46419 4.49613   3
  -7  -5   2 29.7512 6.34532   3
   7  -5  -2 8.90110 4.31277   2
   7   5  -2 21.6067 3.36145   4
  -7   5   2 14.3758 3.97285   2
  -7   5   2 2.91745 6.67398   3
   7   5  -2 22.8524 4.62006   3
   7   5  -2 49.4499 6.28677   2
  -6  -5   2 -2.0257 4.24409   3
  -6  -5   2 2.90051 2.10048   4
   6  -5  -2 2.55883 2.65360   3
  -6  -5   2 0.86488 2.01262   2
   6  -5  -2 0.19149 2.39271   2
  -6   5   2 -1.8152 1.89211   2
   6   5  -2 -2.8708 2.57375   3
  -6   5   2 6.37897 5.07067   3
   6   5  -2 -0.0125 3.52074   2
   6   5  -2 0.13409 0.63431   4
  -5  -5   2 68.5173 12.5375   4
  -5  -5   2 64.8776 12.9001   2
   5  -5  -2 79.8285 12.7970   2
  -5  -5   2 83.7848 13.9735   3
   5  -5  -2 86.7813 13.1627   3
   5   5  -2 74.8395 12.9967   3
  -5   5   2 91.2737 13.9818   3
   5   5  -2 67.8964 13.1874   2
  -5   5   2 84.1272 12.6161   2
   5   5  -2 79.6462 12.2056   4
  -4  -5   2 2.82865 4.18185   3
   4  -5  -2 2.24749 2.56167   3
   4  -5  -2 0.97566 2.17106   2
  -4  -5   2 -0.5496 1.59014   4
  -4  -5   2 0.05151 1.54546   2
   4   5  -2 -0.3511 0.67494   4
   4   5  -2 0.77603 2.43981   3
  -4   5   2 0.57441 1.87155   2
   4   5  -2 0.96777 2.94169   2
  -4   5   2 -4.7905 3.37611   3
  -4   5   2 -1.0705 2.76161   3
  -3  -5   2 14.2879 3.75391   3
  -3  -5   2 12.1882 2.37006   2
   3  -5  -2 12.7587 2.72894   2
  -3  -5   2 15.2433 2.45701   4
   3  -5  -2 11.7564 3.34196   3
  -3  -5   2 5.79743 4.47815   3
   3   5  -2 13.0118 4.44338   3
  -3   5   2 8.20750 4.02988   3
   3   5  -2 13.0102 2.58729   1
   3   5  -2 14.8268 3.50826   2
  -3   5   2 7.14294 3.16549   3
   3   5  -2 10.2385 3.06722   3
  -3   5   2 7.65826 2.47313   2
   2  -5  -2 -0.2568 1.58002   2
   2  -5  -2 -0.4350 2.37236   3
   2  -5  -2 3.47316 2.09326   3
  -2  -5   2 -0.7305 1.41485   2
  -2  -5   2 -2.0830 3.44386   3
  -2  -5   2 0.47299 1.26478   4
  -2  -5   2 1.46213 2.09446   3
  -2   5   2 1.62451 3.31994   3
   2   5  -2 2.67555 3.79056   3
  -2   5   2 1.44344 3.05712   3
   2   5  -2 -0.7477 1.47635   1
  -2   5   2 -3.6477 3.22645   1
   2   5  -2 3.17227 2.69245   2
   2   5  -2 -1.5115 2.52324   3
   1  -5  -2 574.205 87.1193   2
   1  -5  -2 547.244 87.1896   3
   0  -5  -2 -1.6443 1.93819   3
   0  -5  -2 -5.0882 3.41470   3
   0  -5   2 -1.2080 1.52182   2
   0  -5  -2 0.67355 0.89262   4
   0  -5   2 0.84453 3.34370   3
   0  -5  -2 -0.1597 1.74235   2
   0  -5   2 0.47566 1.84531   3
   0   5   2 -1.1433 3.10726   3
   0   5  -2 -4.2489 2.07997   3
   0   5  -2 -2.6173 2.78044   3
   0   5   2 -2.0648 1.88173   1
   0   5   2 -3.5341 2.17677   2
   0   5  -2 -2.0727 2.16773   1
   0   5   2 -2.5530 2.70339   3
  -1  -5  -2 292.293 44.7414   2
  -1  -5  -2 261.395 44.8634   3
  -1  -5  -2 306.474 45.1989   3
   1   5   2 278.878 45.1651   3
   1   5   2 287.946 44.6885   1
   1   5   2 266.556 44.9401   2
   1   5   2 315.839 44.8923   3
  -2  -5  -2 0.58145 3.29574   3
   2  -5   2 -1.5145 2.26533   3
   2  -5   2 0.26878 1.39327   2
  -2  -5  -2 -1.2797 1.49305   2
  -2  -5  -2 0.64281 1.76080   3
  -2  -5  -2 -2.9111 1.21078   4
   2  -5   2 -0.5266 1.76487   3
   2   5   2 -1.2056 2.65368   2
  -2   5  -2 -0.0272 2.71878   3
   2   5   2 -1.9184 2.11646   3
  -2   5  -2 0.86269 3.05698   3
   2   5   2 -0.2901 1.55938   1
   2   5   2 0.48807 3.78305   3
   3  -5   2 100.115 18.6399   2
  -3  -5  -2 138.813 18.6950   2
  -3  -5  -2 137.076 18.9856   3
  -3   5  -2 119.524 18.9305   3
   3   5   2 125.286 19.0913   3
  -3   5  -2 95.8904 19.2357   3
  -3   5  -2 95.5530 18.6189   2
   3   5   2 136.404 18.6651   1
  -4  -5  -2 -3.8402 4.03276   3
   4  -5   2 1.09877 2.11442   3
  -4  -5  -2 -1.3021 1.41408   4
  -4  -5  -2 -0.1394 1.60535   2
   4  -5   2 -1.6415 1.79930   2
  -4   5  -2 -1.2355 1.48948   2
  -4   5  -2 -0.0326 2.63898   3
   4   5   2 -2.4794 2.90472   2
   4   5   2 -0.7421 2.71497   3
  -4   5  -2 -2.1562 3.13875   3
   4   5   2 0.64589 0.67584   4
  -5  -5  -2 -4.3842 4.16246   3
  -5  -5  -2 -0.0226 1.72840   2
  -5  -5  -2 -0.9167 2.10648   4
   5  -5   2 5.48273 2.52558   2
   5  -5   2 3.17436 2.42476   3
  -5   5  -2 1.30339 4.09075   3
   5   5   2 1.14710 2.37762   3
   5   5   2 1.73144 0.66143   4
  -5   5  -2 2.45433 2.36087   3
  -5   5  -2 0.97511 1.81334   2
   5   5   2 1.10669 3.05424   2
  -6  -5  -2 -1.3661 1.76046   2
  -6  -5  -2 1.02725 4.48595   3
  -6  -5  -2 -0.8026 1.80531   4
   6  -5   2 1.37563 2.42046   2
   6  -5   2 0.70490 2.20493   3
   6   5   2 0.74907 0.57990   4
  -6   5  -2 0.31865 4.97053   3
  -6   5  -2 2.67741 1.78990   2
   6   5   2 2.13146 2.72663   3
   6   5   2 -4.2184 3.52857   2
   7  -5   2 -1.2235 2.50748   2
  -7  -5  -2 3.53598 2.13869   2
   7  -5   2 1.16845 2.46195   3
  -7  -5  -2 1.96038 5.07150   3
  -7  -5  -2 3.13553 2.18676   4
  -7   5  -2 -0.8747 6.09434   3
   7   5   2 2.65432 2.76110   3
  -7   5  -2 1.66249 2.10023   2
   7   5   2 1.93649 0.64225   4
   7   5   2 3.87600 4.05260   2
   8  -5   2 0.64141 2.92035   2
   8  -5   2 1.34328 2.29177   3
  -8  -5  -2 3.66051 2.68205   2
  -8  -5  -2 3.32322 2.61070   4
  -8  -5  -2 6.38041 5.20890   3
   8   5   2 -2.3443 2.70044   3
  -8   5  -2 -0.2677 1.96058   2
   8   5   2 -0.1687 0.39221   4
   8   5   2 -4.7687 4.75323   2
  -8   5  -2 0.13715 6.65083   3
   9  -5   2 1.85612 2.20631   3
   9  -5   2 1.81411 3.35490   2
  -9  -5  -2 -5.3500 3.53220   4
  -9  -5  -2 1.75004 5.42861   3
  -9  -5  -2 1.63785 2.82360   2
  -9   5  -2 6.54914 8.01677   3
   9   5   2 5.16111 5.65458   2
   9   5   2 -3.6090 2.88173   3
  -9   5  -2 7.71997 2.74103   2
  10  -5   2 1.26449 3.30865   2
 -10  -5  -2 2.93918 7.81816   3
 -10  -5  -2 3.66113 4.21085   4
 -10  -5  -2 0.76255 3.09718   2
  10  -5   2 -0.9536 1.50867   3
 -10   5  -2 4.34730 9.83143   3
  10   5   2 -5.9461 5.30542   2
  10   5   2 -3.8648 3.09151   3
 -10   5  -2 -1.1430 2.51496   2
 -11  -5  -2 5.01259 3.48987   2
  11  -5   2 3.38150 3.33352   2
 -11  -5  -2 7.60151 6.70743   3
 -11   5  -2 6.29207 3.24157   2
  11   5   2 8.70745 3.82761   3
  11   5   2 3.06692 5.79114   2
 -11   5  -2 -0.0816 8.47013   3
  12  -5   2 1.46007 2.94847   2
 -12  -5  -2 8.37928 6.59503   3
 -12  -5  -2 2.54249 3.38581   2
  12   5   2 -2.1639 5.12119   2
  12   5   2 -7.1504 3.23829   3
 -12   5  -2 -1.9774 7.72752   3
 -12   5  -2 3.20427 3.11832   2
 -13  -5  -2 -3.3159 3.95388   2
  13   5   2 -0.1198 4.96196   2
 -13   5  -2 -0.0696 3.10502   2
 -14  -5  -2 -0.0147 3.77178   2
  14  -5   2 4.26936 2.66341   2
  14   5   2 5.28882 4.67976   2
 -14   5  -2 -10.503 3.00314   2
 -15  -5  -2 -5.0176 3.04448   2
  15  -5   2 -2.0219 1.68798   2
  15   5   2 -2.9649 3.83960   2
 -15   5  -2 1.88183 3.91160   2
 -16  -5  -2 -4.5756 3.41428   2
  16   5   2 2.30005 3.15890   2
 -16  -6   2 4.73733 3.49282   2
  16  -6  -2 2.24930 1.61274   2
 -16   6   2 -3.9341 4.57075   2
 -16   6   2 -2.5513 5.68758   1
  16   6  -2 1.01357 3.18296   2
 -15  -6   2 -5.1338 3.03681   2
  15  -6  -2 0.56234 2.00033   2
  15   6  -2 -3.1442 4.11451   2
 -15   6   2 1.45518 6.46124   1
 -15   6   2 -3.2959 3.40196   2
 -14  -6   2 -1.3057 4.03237   2
  14  -6  -2 -0.2576 2.67579   2
  14   6  -2 -2.4685 4.80250   2
 -14   6   2 4.04254 3.83622   2
 -13  -6   2 -4.7733 3.73270   2
  13  -6  -2 1.62499 2.97509   2
  13   6  -2 0.28205 4.72818   2
 -13   6   2 -0.3314 4.12828   2
  12  -6  -2 1.98950 3.11140   2
 -12  -6   2 0.36038 3.36862   2
 -12   6   2 -2.6510 3.12135   2
 -12   6   2 0.33286 9.96300   3
  12   6  -2 -9.5137 5.00404   2
  12   6  -2 -2.7453 3.23374   3
 -11  -6   2 -6.6974 5.87262   3
  11  -6  -2 5.17587 2.05713   3
 -11  -6   2 2.95105 3.62968   2
  11  -6  -2 -6.8950 2.78740   2
 -11   6   2 3.90127 3.25696   2
  11   6  -2 3.60445 5.79914   2
 -11   6   2 2.18300 8.54023   3
  11   6  -2 4.38107 3.58948   3
 -10  -6   2 13.5871 6.34839   3
  10  -6  -2 5.13408 3.67970   2
 -10  -6   2 14.4160 4.10237   2
  10  -6  -2 15.7770 3.58847   3
  10   6  -2 6.95855 4.08500   3
 -10   6   2 9.34681 4.05600   2
  10   6  -2 8.59526 6.29146   2
 -10   6   2 16.2816 9.13672   3
   9  -6  -2 -0.9990 3.06448   2
  -9  -6   2 1.32935 5.42941   3
  -9  -6   2 3.70755 4.15748   4
   9  -6  -2 -1.2497 3.16527   3
  -9  -6   2 -2.5785 3.08400   2
  -9   6   2 2.42484 7.78010   3
   9   6  -2 -1.8464 3.17944   3
  -9   6   2 2.31084 2.73149   2
   9   6  -2 0.07663 0.58719   4
   9   6  -2 -1.5036 5.72233   2
   8  -6  -2 34.3341 8.43021   3
  -8  -6   2 54.9008 8.48898   2
   8  -6  -2 39.1768 8.10722   2
  -8  -6   2 64.5249 10.3734   3
   8   6  -2 48.3777 7.41187   4
   8   6  -2 67.5321 9.32720   3
  -8   6   2 55.4988 11.2928   3
  -8   6   2 36.6795 8.05907   2
   7  -6  -2 -0.2177 2.48496   3
  -7  -6   2 3.64409 4.78154   3
  -7  -6   2 -0.3585 3.18026   2
  -7  -6   2 -1.1181 2.49972   4
   7  -6  -2 -2.5765 2.61847   2
  -7   6   2 -2.9468 2.25336   2
   7   6  -2 -0.8225 2.57101   3
   7   6  -2 6.40682 4.38229   2
   7   6  -2 -0.6003 0.66587   4
  -7   6   2 1.17264 5.82216   3
   6  -6  -2 1.97836 2.80744   3
  -6  -6   2 1.41544 2.16184   4
  -6  -6   2 3.78708 4.87805   3
  -6  -6   2 3.77019 2.22861   2
   6  -6  -2 2.02831 2.59202   2
  -6   6   2 2.01449 2.23576   2
  -6   6   2 0.48339 4.89068   3
   6   6  -2 1.13942 0.77882   4
   6   6  -2 3.80843 3.07526   3
   6   6  -2 4.33118 3.79014   2
   5  -6  -2 -2.2746 2.42951   3
  -5  -6   2 1.36404 4.60514   3
   5  -6  -2 1.12507 1.99297   2
  -5  -6   2 5.07576 1.92606   4
  -5  -6   2 -1.4916 1.79372   2
  -5   6   2 -0.0372 1.99339   2
  -5   6   2 -0.1149 4.19148   3
   5   6  -2 0.92236 2.57898   3
   5   6  -2 0.77865 3.31145   2
   5   6  -2 -0.2376 0.74265   4
   4  -6  -2 1.36011 3.71684   2
   4  -6  -2 7.93798 2.89326   3
  -4   6   2 9.92330 3.96719   3
  -4   6   2 2.49300 2.18593   2
  -3  -6   2 -0.7990 1.57162   2
   3  -6  -2 0.30468 1.75412   2
   3  -6  -2 0.47535 2.74950   3
  -3  -6   2 0.64043 4.01604   3
  -3  -6   2 0.54526 1.56913   4
   3   6  -2 0.13387 2.84787   3
  -3   6   2 0.54092 1.92041   2
  -3   6   2 2.46472 3.93916   3
   3   6  -2 -1.4398 3.04166   2
   3   6  -2 0.15079 1.70003   1
  -3   6   2 4.54907 3.30612   3
  -2  -6   2 808.008 119.204   3
  -2  -6   2 804.341 118.899   2
  -2  -6   2 733.725 118.823   4
   2   6  -2 765.965 118.869   1
   2   6  -2 757.393 119.018   2
   2   6  -2 723.001 119.226   3
  -1  -6   2 1.07481 3.79205   3
  -1  -6   2 -1.8765 1.52283   2
  -1  -6   2 -0.4449 1.68862   3
   1  -6  -2 1.53732 1.68655   2
   1  -6  -2 -2.4877 0.82138   4
   1  -6  -2 1.23280 2.57005   3
   1  -6  -2 -2.8201 1.97822   3
   1   6  -2 0.58637 1.32639   1
  -1   6   2 -7.0272 3.26466   3
  -1   6   2 -5.2327 2.89800   1
   1   6  -2 -1.6352 3.43504   3
  -1   6   2 0.37504 3.04877   3
   1   6  -2 3.45977 2.28736   3
   1   6  -2 -1.2071 2.62548   2
  -1   6   2 -0.0347 2.39766   2
   0  -6  -2 505.525 91.4767   4
   0  -6   2 658.940 91.8679   3
   0  -6   2 504.240 91.6505   3
   0  -6  -2 501.496 91.6561   3
   0  -6  -2 521.567 91.5696   2
   0  -6   2 557.702 91.5669   2
   0   6   2 603.786 91.5789   1
   0   6  -2 645.556 91.7184   3
   0   6  -2 549.298 91.5638   1
   0   6  -2 661.996 91.6894   2
   0   6  -2 660.683 91.8514   3
   0   6   2 662.819 91.7779   3
   0   6   2 663.587 91.6806   2
  -1  -6  -2 2.66203 1.74400   2
   1  -6   2 0.44923 1.65130   2
   1  -6   2 0.53285 2.55255   3
   1  -6   2 -3.0678 1.87883   3
  -1  -6  -2 0.98511 2.34940   3
  -1  -6  -2 -3.3545 3.95860   3
  -1  -6  -2 0.50624 1.17344   4
  -1   6  -2 3.60933 2.42267   2
   1   6   2 0.96070 2.54586   3
   1   6   2 0.45053 3.69274   3
  -1   6  -2 -3.5773 3.24818   3
  -1   6  -2 1.61984 2.51460   3
   1   6   2 -2.1684 2.74911   2
   1   6   2 1.82382 1.31721   1
  -1   6  -2 -5.1874 2.63827   1
   2  -6   2 142.031 27.2508   3
   2  -6   2 157.617 27.0547   3
   2  -6   2 180.244 26.9693   2
  -2   6  -2 207.209 27.4510   3
  -2   6  -2 169.202 27.4179   3
  -2   6  -2 185.566 27.1294   2
  -3  -6  -2 -2.6620 1.32553   4
   3  -6   2 1.14483 1.64970   2
  -3  -6  -2 1.44537 1.67850   2
  -3  -6  -2 -2.5518 3.61610   3
   3  -6   2 -1.5041 2.21493   3
   3   6   2 2.37661 3.15092   2
  -3   6  -2 -1.9877 3.75129   3
  -3   6  -2 1.56558 2.94741   3
   3   6   2 0.92283 2.48026   3
  -3   6  -2 1.40754 1.62029   2
   3   6   2 -0.0996 1.58789   1
   4  -6   2 5.98270 2.10694   2
   4  -6   2 8.16757 2.84226   3
  -4  -6  -2 8.39524 1.96183   2
  -4   6  -2 2.06176 2.11505   2
   4   6   2 15.8506 3.52986   2
   4   6   2 6.94117 3.05738   3
  -4   6  -2 4.28645 4.05484   3
  -4   6  -2 -1.1801 2.92971   3
   5  -6   2 3.25177 2.42388   3
   5  -6   2 1.29748 1.97946   2
  -5  -6  -2 -0.2887 1.66408   2
  -5  -6  -2 -3.6871 4.27733   3
  -5  -6  -2 -1.0813 1.73171   4
   5   6   2 -4.7742 2.77220   2
  -5   6  -2 1.45791 3.96136   3
  -5   6  -2 3.22119 2.80738   3
   5   6   2 -0.9026 2.74223   3
  -5   6  -2 -1.0726 1.78378   2
   5   6   2 1.15409 0.71881   4
   6  -6   2 4.52274 2.67842   3
  -6  -6  -2 -0.7041 1.90201   4
   6  -6   2 3.04158 2.27410   2
  -6  -6  -2 2.90204 4.70424   3
  -6  -6  -2 5.36409 2.64135   2
   6   6   2 2.83642 0.89078   4
  -6   6  -2 12.9323 5.31207   3
  -6   6  -2 6.28571 2.34807   2
   6   6   2 4.69872 3.23824   3
   6   6   2 8.33626 3.99746   2
   7  -6   2 -0.3172 2.31140   2
  -7  -6  -2 -1.3215 2.07340   4
   7  -6   2 -0.2282 2.27976   3
  -7  -6  -2 4.50025 4.97775   3
  -7  -6  -2 1.11027 2.17291   2
  -7   6  -2 0.25423 2.53075   2
  -7   6  -2 -1.3972 5.49131   3
   7   6   2 0.87158 3.25016   3
   7   6   2 1.52633 3.70298   2
   7   6   2 0.37252 0.61615   4
   8  -6   2 37.8532 7.07430   2
  -8  -6  -2 41.9266 7.05241   4
  -8  -6  -2 45.5610 7.13942   2
   8  -6   2 33.8949 7.14626   3
  -8  -6  -2 43.8121 9.03616   3
   8   6   2 38.9926 6.24443   4
   8   6   2 52.7532 8.68261   2
   8   6   2 42.9566 7.50958   3
  -8   6  -2 30.0340 10.4522   3
  -8   6  -2 36.7809 6.99695   2
   9  -6   2 0.53662 2.02883   3
  -9  -6  -2 -2.2938 2.68634   2
   9  -6   2 -0.5189 2.47061   2
  -9  -6  -2 -8.7170 3.36786   4
  -9  -6  -2 0.75806 5.52286   3
   9   6   2 -3.1360 3.05796   3
  -9   6  -2 -2.0270 2.55589   2
   9   6   2 -2.5269 5.50564   2
  -9   6  -2 2.57995 7.90901   3
  10  -6   2 2.49487 1.49721   3
 -10  -6  -2 -2.4335 5.68116   3
  10  -6   2 4.36053 2.90781   2
 -10  -6  -2 2.89705 3.45994   2
 -10  -6  -2 12.0621 4.53118   4
  10   6   2 -1.9488 5.66528   2
  10   6   2 0.34622 3.50059   3
 -10   6  -2 6.93982 3.20903   2
 -10   6  -2 -9.0055 8.47222   3
 -11  -6  -2 2.79926 6.16776   3
 -11  -6  -2 4.55467 3.77408   2
  11  -6   2 -0.9185 2.72356   2
  11   6   2 -0.9535 3.44583   3
 -11   6  -2 -2.0154 8.57705   3
  11   6   2 3.98385 5.64406   2
 -11   6  -2 1.32178 3.01754   2
 -12  -6  -2 -2.0116 3.54981   2
  12  -6   2 1.83590 2.85304   2
 -12  -6  -2 -3.6376 8.54838   3
  12   6   2 0.60404 5.38758   2
 -12   6  -2 -6.3539 9.64517   3
  12   6   2 6.87385 3.46083   3
 -12   6  -2 3.79011 3.50090   2
 -13  -6  -2 0.81727 3.75495   2
  13  -6   2 -4.7537 2.39897   2
  13   6   2 -3.3258 4.96570   2
 -13   6  -2 1.95254 3.67275   2
  14  -6   2 1.32128 2.11618   2
 -14  -6  -2 3.00178 3.72802   2
 -14   6  -2 -5.7297 3.44761   2
  14   6   2 2.29460 4.69881   2
 -15  -6  -2 1.85302 3.92554   2
  15  -6   2 -2.1348 1.80190   2
 -15   6  -2 -6.1041 3.12299   2
  15   6   2 3.86452 3.98261   2
 -16  -6  -2 12.0963 3.91453   2
 -16   6  -2 -8.2315 5.21531   1
  16   6   2 -0.0361 3.13093   2
 -15  -7   2 6.94231 5.48249   2
  15  -7  -2 -0.7178 1.74083   2
  15   7  -2 1.86181 4.03913   2
 -15   7   2 0.38829 3.38263   2
  14  -7  -2 -0.2198 2.23985   2
 -14  -7   2 -1.0239 3.52742   2
 -14   7   2 -5.5359 6.87812   1
  14   7  -2 -1.9073 4.91051   2
 -14   7   2 -5.0582 3.35833   2
  13  -7  -2 3.54037 2.90925   2
 -13  -7   2 -4.0955 3.80379   2
 -13   7   2 0.77798 3.66000   2
  13   7  -2 -0.0231 5.08708   2
 -12  -7   2 -11.000 4.97931   3
 -12  -7   2 -6.5489 3.42173   2
  12  -7  -2 -3.8803 2.73019   2
 -12   7   2 -2.4333 3.43342   2
  12   7  -2 1.84392 3.30342   3
  12   7  -2 -0.4633 5.68196   2
 -12   7   2 -2.7067 7.98337   3
  11  -7  -2 -1.8708 2.78855   2
 -11  -7   2 -4.6469 3.10116   2
 -11  -7   2 -5.0634 5.24750   3
 -11   7   2 2.44125 3.52653   2
 -11   7   2 -4.6822 8.63999   3
  11   7  -2 1.54025 3.57298   3
  11   7  -2 -0.5250 5.98049   2
  10  -7  -2 0.25370 2.01018   3
 -10  -7   2 -0.3728 3.44170   2
 -10  -7   2 -4.1131 5.40228   3
  10  -7  -2 0.62414 2.83444   2
  10   7  -2 2.77065 3.75401   3
 -10   7   2 2.25038 3.26332   2
  10   7  -2 5.49040 6.36598   2
 -10   7   2 2.80000 8.67734   3
   9  -7  -2 -2.9351 2.66894   2
  -9  -7   2 5.15232 3.37971   2
  -9  -7   2 9.06160 4.63936   4
  -9  -7   2 -4.2147 5.36281   3
   9  -7  -2 -3.1703 2.47177   3
  -9   7   2 2.18566 3.10218   2
   9   7  -2 -0.0014 0.65067   4
  -9   7   2 10.3382 8.74896   3
   9   7  -2 2.42475 5.98892   2
   9   7  -2 3.91835 3.71318   3
  -8  -7   2 -0.7819 2.75375   2
  -8  -7   2 3.48292 5.28676   3
  -8  -7   2 -1.0554 3.49786   4
   8  -7  -2 1.47722 2.69205   2
   8  -7  -2 -1.9919 2.62096   3
   8   7  -2 -2.2777 3.28385   3
  -8   7   2 2.30151 2.68239   2
   8   7  -2 5.99958 6.01174   2
  -8   7   2 1.02156 7.28567   3
   8   7  -2 -0.4722 0.71410   4
   7  -7  -2 -0.1573 2.50560   2
  -7  -7   2 6.51793 2.62491   2
   7  -7  -2 2.91214 2.88614   3
  -7  -7   2 7.06479 4.98237   3
  -7  -7   2 3.67391 2.69090   4
  -7   7   2 -0.2919 2.32138   2
   7   7  -2 1.00889 4.40163   2
   7   7  -2 -2.5413 2.87681   3
   7   7  -2 2.76658 0.88502   4
  -7   7   2 0.35055 6.49011   3
  -6  -7   2 1.62241 2.11168   4
  -6  -7   2 1.04141 4.20496   3
   6  -7  -2 -2.8725 2.20867   2
   6  -7  -2 -0.5746 2.75622   3
  -6  -7   2 2.25314 2.06963   2
  -6   7   2 -0.6103 5.27038   3
   6   7  -2 -0.0524 0.70878   4
  -6   7   2 -0.9647 2.18086   2
   6   7  -2 -0.4210 2.79105   3
   6   7  -2 -2.0882 3.83552   2
  -5  -7   2 21.9923 3.27657   2
   5  -7  -2 21.3426 4.05463   3
   5  -7  -2 11.2254 3.38253   2
  -5  -7   2 11.9000 5.66660   3
  -5   7   2 24.6272 5.79801   3
  -5   7   2 13.3658 3.43322   2
   5   7  -2 13.9579 2.62689   4
   5   7  -2 10.6283 3.90171   3
   5   7  -2 14.4296 4.33401   2
   4  -7  -2 1.20878 2.80602   3
   4  -7  -2 0.81888 1.88324   2
  -4  -7   2 2.33494 1.70533   4
  -4  -7   2 0.33014 4.39110   3
  -4  -7   2 0.96419 1.76019   2
  -4   7   2 -0.1405 2.10182   2
   4   7  -2 1.47763 3.35406   2
   4   7  -2 2.67832 2.84986   3
  -4   7   2 -3.2151 4.27325   3
   3  -7  -2 -0.8818 2.67681   3
  -3  -7   2 5.73848 2.01586   2
  -3  -7   2 13.1632 2.09213   4
   3  -7  -2 0.64813 2.71573   2
  -3  -7   2 7.00083 4.01984   3
  -3   7   2 5.51710 4.36320   3
   3   7  -2 5.62938 2.11498   1
  -3   7   2 0.46138 2.57368   2
   3   7  -2 14.0769 3.60377   2
   3   7  -2 6.15303 2.90988   3
   2  -7  -2 0.83579 2.40574   3
   2  -7  -2 0.72786 1.58079   2
  -2  -7   2 1.61638 3.77449   3
  -2  -7   2 -1.5235 1.64134   4
  -2  -7   2 -0.8321 1.56748   2
  -2   7   2 1.43214 3.53318   1
  -2   7   2 -3.4462 2.52594   2
  -2   7   2 2.17628 3.42710   3
   2   7  -2 -1.8100 2.36459   3
   2   7  -2 -3.3997 2.92969   2
  -2   7   2 -1.1549 3.47780   3
   2   7  -2 -0.0387 1.55889   1
   1  -7  -2 -0.2598 2.92599   3
  -1  -7   2 -2.2549 4.01169   3
  -1  -7   2 0.25423 1.33274   4
   1  -7  -2 2.32796 1.08797   4
   1  -7  -2 3.19172 1.92715   2
  -1  -7   2 4.98779 1.77172   2
  -1   7   2 10.4129 3.09231   1
   1   7  -2 -0.2238 1.48496   1
  -1   7   2 0.86828 2.78210   2
  -1   7   2 0.93200 3.63993   3
   1   7  -2 3.48965 2.66473   3
   1   7  -2 4.37203 3.01780   2
  -1   7   2 1.98607 3.39258   3
   1   7  -2 4.48543 3.74746   3
   0  -7  -2 3.94827 2.05725   2
   0  -7  -2 3.73376 1.59911   4
   0  -7  -2 0.29047 3.67512   3
   0  -7   2 2.67934 1.80514   2
   0  -7   2 3.66964 3.61817   3
   0   7  -2 -1.3945 2.37228   2
   0   7   2 0.47762 2.00963   1
   0   7   2 0.48826 2.39587   2
   0   7  -2 -1.7721 3.32415   3
   0   7   2 -0.0991 2.77033   3
   0   7  -2 -0.1742 2.59695   3
   0   7   2 -2.6633 3.16632   3
   0   7  -2 0.70011 2.09699   1
  -1  -7  -2 93.5442 16.7655   2
  -1  -7  -2 103.038 17.8761   3
   1  -7   2 122.992 16.7739   2
  -1  -7  -2 88.4887 16.5783   4
   1   7   2 105.295 16.6508   1
   1   7   2 96.4067 17.1757   2
  -1   7  -2 136.407 17.2177   3
   1   7   2 106.576 17.0617   3
   2  -7   2 1.09731 1.70670   2
  -2  -7  -2 0.74661 1.80943   2
  -2  -7  -2 -4.8033 4.18668   3
  -2  -7  -2 -1.6999 1.32019   4
   2  -7   2 -2.0372 2.22741   3
  -2   7  -2 0.33512 2.59694   2
  -2   7  -2 2.50359 3.49784   3
   2   7   2 4.30842 2.54302   3
  -2   7  -2 -2.1728 3.27986   1
  -2   7  -2 3.77473 3.29732   3
   2   7   2 -1.8899 1.53300   1
   2   7   2 0.03622 3.16762   2
   3  -7   2 10.1707 3.34361   3
  -3  -7  -2 16.3686 2.99471   2
   3  -7   2 11.4765 2.61839   2
  -3  -7  -2 15.0834 2.57785   4
  -3  -7  -2 12.2132 4.47274   3
   3   7   2 13.6673 3.88766   2
   3   7   2 13.9256 3.38702   3
  -3   7  -2 8.51095 3.27280   2
  -3   7  -2 4.37540 3.78793   3
   3   7   2 15.6223 2.92241   1
  -3   7  -2 8.63643 4.74097   3
   4  -7   2 -1.1311 1.66117   2
  -4  -7  -2 -0.4532 1.59780   4
   4  -7   2 0.59852 2.51968   3
  -4  -7  -2 -3.9233 3.84437   3
  -4  -7  -2 3.09096 1.79875   2
   4   7   2 -1.3191 1.67396   1
   4   7   2 -0.0555 2.61193   3
   4   7   2 -3.0344 2.84176   2
  -4   7  -2 -2.4093 3.07611   3
  -4   7  -2 1.73748 2.05802   2
  -4   7  -2 -3.0230 3.98343   3
  -5  -7  -2 18.2174 4.08434   4
  -5  -7  -2 19.6306 6.32975   3
   5  -7   2 22.8260 4.50333   3
  -5  -7  -2 26.0623 4.29017   2
   5  -7   2 22.6892 4.19675   2
   5   7   2 23.5217 4.89552   3
   5   7   2 21.0825 3.64435   4
  -5   7  -2 27.6980 4.30455   2
   5   7   2 10.8649 5.38009   2
  -5   7  -2 24.2225 5.99264   3
  -6  -7  -2 -2.2460 4.51660   3
  -6  -7  -2 -2.9662 1.73486   4
  -6  -7  -2 -1.6054 1.99508   2
   6  -7   2 -1.4274 1.94689   2
   6  -7   2 -0.3112 2.40484   3
  -6   7  -2 3.33525 5.13912   3
   6   7   2 2.25602 3.06105   3
   6   7   2 -1.6692 3.76870   2
   6   7   2 0.94649 0.67418   4
  -6   7  -2 -1.9962 2.12981   2
  -7  -7  -2 23.0399 6.86827   3
  -7  -7  -2 20.4253 4.07329   2
   7  -7   2 20.6054 4.05136   2
   7  -7   2 18.1115 4.25374   3
  -7  -7  -2 10.8196 3.95428   4
   7   7   2 10.7044 5.74233   2
   7   7   2 19.6170 3.13183   4
   7   7   2 17.4767 4.89907   3
  -7   7  -2 27.5472 7.66895   3
  -7   7  -2 19.1253 4.28594   2
   8  -7   2 -0.2765 2.04987   3
  -8  -7  -2 -0.3799 2.67019   4
   8  -7   2 1.29556 2.54392   2
  -8  -7  -2 0.86075 2.55407   2
  -8  -7  -2 0.09346 4.91796   3
  -8   7  -2 0.77002 7.56654   3
   8   7   2 -0.3808 0.58019   4
   8   7   2 1.66923 3.46124   3
  -8   7  -2 -0.4665 2.43484   2
   9  -7   2 -0.2535 1.95444   3
   9  -7   2 -1.1126 2.64867   2
  -9  -7  -2 7.79182 3.57934   4
  -9  -7  -2 1.03381 2.88026   2
  -9  -7  -2 4.34121 5.83813   3
  -9   7  -2 2.16809 8.41230   3
  -9   7  -2 -2.0259 2.89643   2
   9   7   2 0.93612 3.31205   3
   9   7   2 -1.5531 5.72752   2
  10  -7   2 1.44163 2.70751   2
 -10  -7  -2 -2.3167 4.06028   4
 -10  -7  -2 -3.8727 5.59063   3
 -10  -7  -2 1.12234 3.45552   2
  10  -7   2 -1.7546 1.75639   3
  10   7   2 0.26129 3.58893   3
 -10   7  -2 -0.2622 2.98932   2
 -10   7  -2 3.21981 8.96548   3
  10   7   2 -3.7208 6.08542   2
 -11  -7  -2 8.70690 3.88877   2
  11  -7   2 8.86599 3.18829   2
 -11  -7  -2 8.96682 6.37252   3
  11   7   2 3.23182 3.50077   3
 -11   7  -2 8.45728 3.86761   2
  11   7   2 14.2121 6.25860   2
 -11   7  -2 0.29579 8.87158   3
  12  -7   2 0.54780 2.44293   2
 -12  -7  -2 -2.3595 5.56022   3
 -12  -7  -2 2.02992 3.64199   2
  12   7   2 -6.9446 5.35593   2
  12   7   2 -3.6083 3.15808   3
 -12   7  -2 3.76507 3.65180   2
 -12   7  -2 -3.8291 7.84624   3
 -13  -7  -2 6.65304 4.20234   2
  13  -7   2 0.73148 2.37772   2
 -13   7  -2 3.59440 3.36215   2
  13   7   2 3.11927 5.20565   2
 -14  -7  -2 -2.2690 3.62967   2
  14  -7   2 1.08384 1.66927   2
 -14   7  -2 -3.5741 3.24986   2
  14   7   2 -5.7825 4.31157   2
  15  -7   2 5.15125 2.79109   2
 -15  -7  -2 2.18116 4.21688   2
  15   7   2 5.57920 4.21379   2
 -15   7  -2 -4.5018 6.58574   1
  15  -8  -2 0.66985 1.56056   2
 -15  -8   2 3.31498 3.99949   2
  15   8  -2 0.87070 4.73819   2
 -15   8   2 -6.8263 5.59882   1
  14  -8  -2 1.29407 2.02188   2
 -14  -8   2 5.53187 3.93350   2
 -14   8   2 5.12952 3.70043   2
 -14   8   2 -4.6790 6.97055   1
  14   8  -2 7.20441 5.13579   2
  13  -8  -2 2.21880 2.50957   2
 -13  -8   2 0.79119 4.11460   2
 -13   8   2 -8.5077 7.61355   1
 -13   8   2 1.44583 3.72727   2
  13   8  -2 5.96494 5.34186   2
  12  -8  -2 1.33303 2.92237   2
 -12  -8   2 11.5373 6.19502   3
 -12  -8   2 7.06620 4.17658   2
  12   8  -2 11.7094 3.84750   3
 -12   8   2 11.6224 10.0205   3
 -12   8   2 0.71218 3.95129   2
 -11  -8   2 4.61362 5.85198   3
 -11  -8   2 5.03426 3.58364   2
  11  -8  -2 -0.1162 2.71401   2
  11   8  -2 -7.9862 5.55832   2
 -11   8   2 5.71895 8.77937   3
  11   8  -2 -0.6655 3.28174   3
 -11   8   2 -2.0162 3.17997   2
  10  -8  -2 19.3964 4.64763   2
 -10  -8   2 14.3810 7.79315   3
 -10  -8   2 20.3862 5.16028   2
  10   8  -2 25.9268 7.65752   2
 -10   8   2 16.1830 10.3844   3
  10   8  -2 20.7000 5.61195   3
 -10   8   2 20.4636 4.97395   2
   9  -8  -2 -0.0022 2.43060   3
  -9  -8   2 0.43207 3.12113   2
  -9  -8   2 -4.5980 5.64912   3
   9  -8  -2 0.35987 2.75888   2
  -9  -8   2 -1.7226 4.17100   4
  -9   8   2 0.13558 9.72599   3
   9   8  -2 -1.4804 3.23993   3
  -9   8   2 2.21568 3.23036   2
   9   8  -2 -0.2580 0.62036   4
   9   8  -2 0.08019 5.97658   2
   8  -8  -2 5.97371 3.12069   2
  -8  -8   2 4.67473 3.80616   4
   8  -8  -2 9.46815 3.49823   3
  -8  -8   2 5.73929 3.09009   2
  -8  -8   2 21.2327 5.94550   3
   8   8  -2 8.16038 1.64381   4
   8   8  -2 12.0777 4.30670   3
  -8   8   2 12.9532 3.71602   2
  -8   8   2 4.07201 7.36948   3
   8   8  -2 2.66565 5.44338   2
  -7  -8   2 -0.5768 2.76747   4
  -7  -8   2 -1.5311 2.36648   2
   7  -8  -2 -0.4857 2.76527   3
   7  -8  -2 2.67595 2.48009   2
  -7  -8   2 0.61779 4.89180   3
   7   8  -2 1.38047 3.44220   3
   7   8  -2 -0.4628 0.76781   4
   7   8  -2 -3.3349 4.79002   2
  -7   8   2 -2.4286 6.23795   3
  -7   8   2 1.45828 2.71720   2
   6  -8  -2 13.0868 3.94205   3
  -6  -8   2 19.7604 3.41497   2
   6  -8  -2 11.2785 3.21371   2
  -6  -8   2 26.2751 6.00449   3
  -6   8   2 8.60454 6.06132   3
   6   8  -2 21.5751 5.03290   2
   6   8  -2 11.7357 2.27752   4
  -6   8   2 6.35529 3.41533   2
   6   8  -2 13.6477 3.97168   3
   5  -8  -2 2.32666 2.14688   2
  -5  -8   2 -3.4644 4.22417   3
  -5  -8   2 1.51610 1.96432   4
  -5  -8   2 0.24495 1.75899   2
   5  -8  -2 2.40163 2.75881   3
  -5   8   2 -0.6000 4.70840   1
   5   8  -2 -0.4049 3.55133   2
   5   8  -2 1.99658 3.18942   3
  -5   8   2 -0.6348 4.35526   3
   5   8  -2 0.46081 0.81514   4
  -5   8   2 -0.9290 2.36924   2
   4  -8  -2 8.35153 2.63765   2
   4  -8  -2 15.4474 3.75720   3
  -4   8   2 4.79165 3.22603   2
  -4   8   2 5.53543 5.55021   3
  -4   8   2 24.6854 5.46060   1
  -3  -8   2 2.91090 1.64668   4
  -3  -8   2 6.26679 4.09851   3
   3  -8  -2 1.21757 1.88052   2
   3  -8  -2 1.22031 2.63115   3
  -3  -8   2 -1.4418 1.77220   2
  -3   8   2 0.77922 2.83012   2
   3   8  -2 -1.2428 1.92411   1
  -3   8   2 -1.1550 4.51374   3
   3   8  -2 1.82200 2.56118   3
  -3   8   2 6.34681 4.11815   1
  -2  -8   2 215.190 31.1952   4
   2  -8  -2 190.648 31.6238   3
  -2  -8   2 189.710 32.0230   3
  -2  -8   2 187.670 31.2824   2
   2   8  -2 168.761 31.5095   3
   2   8  -2 208.483 31.6022   2
   2   8  -2 206.486 31.2929   1
  -2   8   2 240.353 32.0289   3
   1  -8  -2 -3.1104 2.43955   2
   1  -8  -2 0.19452 1.05325   4
  -1  -8   2 -0.2004 2.35304   2
  -1  -8   2 2.77395 4.00912   3
  -1  -8   2 0.13246 1.22389   4
   1  -8  -2 1.51787 3.02258   3
   1   8  -2 1.15756 2.47222   3
  -1   8   2 -7.2966 2.39191   2
   1   8  -2 -0.5204 3.02191   2
  -1   8   2 -0.1265 2.92650   1
   1   8  -2 1.44428 1.68167   1
  -1   8   2 -2.3170 3.25749   3
   0  -8   2 19.5327 3.17246   2
   0  -8   2 12.8918 4.80476   3
   0  -8  -2 17.5600 2.73000   4
   0  -8  -2 15.1667 3.19578   2
   0  -8  -2 16.9407 4.74685   3
   0   8   2 12.5840 3.16170   1
   0   8  -2 5.38929 3.26667   1
   0   8   2 12.3930 3.76925   2
   0   8  -2 13.0854 5.00244   3
   0   8  -2 11.5461 3.77519   2
   0   8   2 15.2782 4.00850   3
   0   8  -2 14.1039 4.12749   3
  -1  -8  -2 -0.3620 1.85665   2
  -1  -8  -2 1.99425 4.13777   3
   1  -8   2 1.66224 1.92872   2
  -1  -8  -2 0.55069 1.39963   4
   1  -8   2 1.89284 2.94774   3
  -1   8  -2 -2.9692 3.60368   1
   1   8   2 1.73524 2.40443   3
   1   8   2 0.27091 1.64265   1
  -1   8  -2 0.44962 2.51241   2
   1   8   2 1.15904 3.13503   2
  -1   8  -2 -0.8862 3.05976   3
  -1   8  -2 -0.0470 3.15841   3
  -2  -8  -2 61.6805 10.2473   2
  -3  -8  -2 0.99323 1.79953   2
  -3  -8  -2 -2.2242 4.29014   3
   3  -8   2 0.41972 1.80435   2
   3  -8   2 -0.6704 2.44119   3
  -3  -8  -2 1.21363 1.58458   4
   3   8   2 1.91405 3.15873   2
  -3   8  -2 -3.6445 3.64312   3
  -3   8  -2 0.36845 3.89876   1
   3   8   2 1.36769 1.93723   1
  -3   8  -2 -1.6247 2.78394   2
   3   8   2 -2.8133 2.36891   3
  -4  -8  -2 16.7027 2.83534   4
   4  -8   2 11.9029 3.65583   3
  -4  -8  -2 29.1616 5.32476   3
  -4  -8  -2 12.7276 2.88520   2
   4  -8   2 11.3728 2.75334   2
  -4   8  -2 3.78299 3.32990   2
   4   8   2 18.4114 4.16995   2
  -4   8  -2 8.71995 5.23108   3
   4   8   2 8.57598 3.75704   3
  -5  -8  -2 3.16024 2.02360   2
   5  -8   2 1.32797 2.33403   3
   5  -8   2 -3.7398 1.77720   2
  -5  -8  -2 -1.0682 1.79656   4
  -5  -8  -2 -2.6199 3.88570   3
  -5   8  -2 3.53312 4.49237   3
   5   8   2 -7.3307 3.46341   2
   5   8   2 0.67561 0.80779   4
   5   8   2 0.33991 3.08387   3
   6  -8   2 44.9170 7.66593   3
   6  -8   2 46.4281 7.33709   2
  -6  -8  -2 38.2054 8.57585   3
  -6  -8  -2 49.0237 7.54060   2
  -6  -8  -2 29.5192 7.02242   4
   6   8   2 42.9671 7.97117   3
   6   8   2 41.2687 6.68082   4
  -6   8  -2 47.4831 9.30347   3
   6   8   2 47.5405 8.32088   2
  -7  -8  -2 2.11819 2.40496   2
   7  -8   2 -3.3009 2.08045   2
  -7  -8  -2 -0.8672 5.11869   3
   7  -8   2 -0.8040 2.27242   3
  -7  -8  -2 -4.7866 2.28258   4
  -7   8  -2 1.81339 2.67640   2
  -7   8  -2 -3.8025 6.35377   3
   7   8   2 -0.3813 0.69447   4
   7   8   2 3.47706 4.43749   2
   7   8   2 1.13553 3.23342   3
   8  -8   2 -0.6987 1.88066   3
  -8  -8  -2 18.5289 6.08524   3
   8  -8   2 0.75309 2.68011   2
  -8  -8  -2 5.75454 2.89638   2
  -8   8  -2 -5.4812 7.53194   3
   8   8   2 3.27403 3.38675   3
   8   8   2 10.1037 5.27739   2
   8   8   2 0.72586 0.76900   4
  -8   8  -2 3.90477 3.01882   2
  -9  -8  -2 -3.5313 2.91489   2
   9  -8   2 1.02760 1.67691   3
  -9  -8  -2 -1.7082 3.51381   4
   9  -8   2 2.17965 2.43868   2
  -9  -8  -2 3.74396 7.27867   3
   9   8   2 2.53080 5.78224   2
  -9   8  -2 4.57401 15.7013   3
   9   8   2 -0.2271 3.17768   3
  -9   8  -2 2.94512 3.22065   2
 -10  -8  -2 28.8757 9.32521   3
  10  -8   2 41.3129 7.19160   2
 -10  -8  -2 45.5414 8.14197   2
 -10  -8  -2 14.0841 7.71984   4
 -10   8  -2 63.2734 7.97496   2
  10   8   2 38.0261 9.46672   2
  10   8   2 35.5138 8.46503   3
 -10   8  -2 56.9820 13.0534   3
 -11  -8  -2 -0.7220 5.12223   3
 -11  -8  -2 -4.9863 3.18691   2
  11  -8   2 -1.1032 2.23989   2
 -11   8  -2 -15.152 8.18702   3
  11   8   2 -1.5425 2.89450   3
  11   8   2 -4.3443 5.83230   2
 -11   8  -2 -3.4464 2.98413   2
  12  -8   2 11.0302 3.11552   2
 -12  -8  -2 16.6553 4.44266   2
 -12  -8  -2 14.0713 8.23846   3
  12   8   2 15.6368 8.72458   2
 -12   8  -2 17.9490 4.59361   2
 -12   8  -2 3.47448 11.5267   3
  12   8   2 -2.1806 4.55505   3
 -13  -8  -2 -6.5478 3.66631   2
  13  -8   2 4.85321 2.17019   2
  13   8   2 3.48050 5.24587   2
 -13   8  -2 -10.546 3.17512   2
 -14  -8  -2 1.97857 3.82877   2
  14  -8   2 -0.3640 1.50193   2
  14   8   2 3.97957 4.86240   2
 -14   8  -2 -6.1317 6.72486   1
 -14   8  -2 -5.4747 2.95241   2
 -15  -8  -2 1.27717 4.25870   2
 -15   8  -2 3.70799 6.05611   1
  15   8   2 3.00938 4.04722   2
  15  -9  -2 -1.6716 1.41563   2
 -15  -9   2 1.82988 3.79608   2
 -15   9   2 4.97293 4.85982   2
  15   9  -2 2.89212 3.86577   2
 -15   9   2 3.89957 5.58601   1
  14  -9  -2 -1.8355 1.70308   2
 -14  -9   2 3.29007 3.80888   2
  14   9  -2 -7.7219 4.06693   2
 -14   9   2 4.41212 6.68942   1
 -14   9   2 -0.4278 4.72865   2
  13  -9  -2 -2.1183 2.07668   2
 -13  -9   2 6.45801 4.17398   2
  13   9  -2 -3.6288 4.79168   2
 -13   9   2 -5.5580 7.33718   1
 -12  -9   2 -0.8777 3.81303   2
  12  -9  -2 0.22232 2.40142   2
  12   9  -2 2.16553 5.76739   2
 -12   9   2 0.01764 4.02563   2
 -12   9   2 10.6830 7.85002   1
 -11  -9   2 0.90795 6.33947   3
 -11  -9   2 5.37548 4.01645   2
  11  -9  -2 6.98019 2.84018   2
 -11   9   2 -0.6600 8.01057   1
  11   9  -2 13.9319 6.71487   2
 -11   9   2 10.5862 9.98700   3
  11   9  -2 -0.9478 3.61058   3
 -11   9   2 13.3466 4.05945   2
  10  -9  -2 1.72111 2.54762   2
 -10  -9   2 -1.0839 3.45514   2
 -10  -9   2 2.09092 5.87400   3
 -10   9   2 4.94105 3.80237   2
  10   9  -2 0.26210 6.47178   2
  10   9  -2 4.02594 3.39482   3
 -10   9   2 -5.9294 8.48083   3
   9  -9  -2 2.48647 2.22702   3
   9  -9  -2 4.22718 2.66388   2
  -9  -9   2 1.30861 3.34534   2
  -9  -9   2 1.45151 5.81150   3
  -9  -9   2 3.14938 4.24807   4
  -9   9   2 2.46028 9.52960   3
   9   9  -2 -2.6403 3.43902   3
   9   9  -2 1.41786 0.75303   4
   9   9  -2 4.37192 6.11485   2
  -9   9   2 -4.2297 3.43887   2
  -8  -9   2 0.83867 2.99463   2
  -8  -9   2 0.20810 3.61116   4
   8  -9  -2 0.25553 2.44534   2
   8  -9  -2 0.17755 2.38160   3
  -8  -9   2 -2.8022 5.08424   3
  -8   9   2 2.29104 3.19877   2
   8   9  -2 -0.6210 0.75891   4
  -8   9   2 -0.6113 7.45005   3
   8   9  -2 -0.8909 3.32155   3
   8   9  -2 -0.1759 5.69070   2
   7  -9  -2 25.7024 5.63873   2
  -7  -9   2 21.3892 5.47563   2
  -7  -9   2 28.3805 7.54342   3
   7  -9  -2 35.3163 6.17932   3
  -7  -9   2 21.2326 5.62895   4
  -7   9   2 19.0299 8.32112   3
   7   9  -2 23.0386 7.18930   2
   7   9  -2 28.7692 5.92997   3
  -7   9   2 35.1948 5.86251   2
   7   9  -2 27.0939 4.60792   4
  -7   9   2 62.1470 8.74231   1
   6  -9  -2 3.15136 2.21756   2
   6  -9  -2 0.93775 2.63619   3
  -6  -9   2 0.51019 4.88898   3
  -6  -9   2 0.77539 2.37860   2
  -6  -9   2 0.20710 2.43703   4
  -6   9   2 1.92968 5.65437   3
   6   9  -2 1.30217 0.98133   4
   6   9  -2 2.79929 4.29979   2
  -6   9   2 1.71314 5.84901   1
   6   9  -2 -1.1476 3.00363   3
   5  -9  -2 7.31233 3.37938   3
  -5  -9   2 7.77765 2.62737   2
  -5  -9   2 8.98085 2.71370   4
   5  -9  -2 10.2297 2.62548   2
  -5  -9   2 11.9489 4.88914   3
   5   9  -2 5.72667 3.66506   3
  -5   9   2 8.09301 3.44039   2
   5   9  -2 11.5125 4.45038   2
  -5   9   2 5.28783 4.88154   3
  -5   9   2 27.3758 5.58274   1
  -4  -9   2 -4.5135 3.91844   3
  -4  -9   2 2.18608 1.86411   4
  -4  -9   2 -1.4305 1.93799   2
   4  -9  -2 -1.8266 1.77667   2
   4  -9  -2 2.59715 2.90174   3
   4   9  -2 0.10837 2.17986   1
  -4   9   2 -0.1956 2.86182   2
  -4   9   2 2.53114 4.57558   1
   4   9  -2 -0.4362 3.47342   2
   4   9  -2 1.78066 2.62806   3
  -4   9   2 -5.3006 4.60325   3
  -3  -9   2 60.3208 11.7858   2
  -3  -9   2 93.5694 13.6230   3
  -3  -9   2 80.0094 11.6791   4
   3  -9  -2 83.4279 12.5755   3
   3  -9  -2 54.8979 11.7353   2
   3   9  -2 71.5760 11.9033   1
  -3   9   2 93.7638 12.5004   2
   3   9  -2 73.8608 12.3001   3
   2  -9  -2 0.22777 2.85594   3
  -2  -9   2 -0.4072 1.59342   4
  -2  -9   2 0.13581 4.14435   3
   2  -9  -2 0.49856 1.92889   2
  -2  -9   2 -1.3127 1.67957   2
  -2   9   2 3.62948 3.79256   1
   2   9  -2 -1.8373 1.85279   1
  -2   9   2 2.21073 2.92321   2
   2   9  -2 -0.3318 2.82601   3
  -2   9   2 -2.5895 3.84537   3
   2   9  -2 -0.3732 4.44166   2
  -1  -9   2 67.6250 11.6269   2
   1  -9  -2 74.0562 11.3302   4
   1  -9  -2 80.8049 11.7120   2
  -1  -9   2 58.9011 12.2615   3
   1   9  -2 49.4082 11.8771   2
  -1   9   2 88.6392 11.9738   1
  -1   9   2 96.6660 12.9147   3
   1   9  -2 61.7583 12.0898   3
   0  -9  -2 1.40849 2.01519   2
   0  -9  -2 -0.2811 1.29775   4
   0  -9   2 -1.6744 3.61237   3
   0  -9   2 -0.1513 1.88012   2
   0  -9  -2 -3.5636 3.82219   3
   0   9  -2 0.81900 2.20330   1
   0   9   2 4.26550 3.31172   3
   0   9  -2 -1.4198 2.91073   2
   0   9   2 -0.6208 2.01374   1
   0   9  -2 3.03638 3.11880   3
   0   9   2 -2.5816 2.80361   2
   1  -9   2 7.35996 3.41054   3
  -1  -9  -2 13.9917 4.89310   3
   1  -9   2 12.6355 2.59742   2
  -1  -9  -2 8.75023 2.55635   2
  -1  -9  -2 8.69075 2.03242   4
  -1   9  -2 5.32451 3.76999   3
  -1   9  -2 5.84467 3.13579   2
   1   9   2 1.64836 4.17884   2
   1   9   2 6.00656 3.31435   3
   1   9   2 8.52757 2.28310   1
  -1   9  -2 6.02052 3.21308   1
   2  -9   2 -0.0997 2.36170   3
   2  -9   2 0.17316 1.89835   2
  -2  -9  -2 -1.3172 2.05519   2
  -2  -9  -2 2.26311 1.55437   4
  -2  -9  -2 0.62782 4.40629   3
   2   9   2 0.92961 3.36400   2
  -2   9  -2 3.62750 3.95052   3
  -2   9  -2 5.74192 2.87166   2
   2   9   2 1.50927 1.95219   1
   2   9   2 -2.0337 2.62259   3
  -2   9  -2 -3.1321 3.16231   1
  -3  -9  -2 109.480 17.3227   2
  -3  -9  -2 107.346 17.1510   4
   3  -9   2 102.860 17.6357   3
   3  -9   2 108.508 17.2386   2
   3   9   2 105.032 17.2867   1
   3   9   2 123.628 17.9577   2
   3   9   2 106.973 17.6406   3
  -3   9  -2 110.201 18.6982   3
  -4  -9  -2 3.30381 1.80598   4
   4  -9   2 -0.4789 1.87077   2
  -4  -9  -2 1.26503 1.86362   2
   4  -9   2 -2.4418 2.44921   3
  -4   9  -2 -2.7963 4.50672   1
   4   9   2 0.50885 2.90485   3
  -4   9  -2 -4.2334 4.46923   3
  -4   9  -2 3.93024 3.10736   2
   4   9   2 2.85642 3.45609   2
   4   9   2 -0.6041 2.01197   1
  -5  -9  -2 17.0375 5.57402   3
  -5  -9  -2 22.1089 3.88282   2
   5  -9   2 16.1783 3.49711   2
   5  -9   2 16.8251 4.01068   3
  -5  -9  -2 13.6774 3.59410   4
   5   9   2 17.4694 6.18157   2
   5   9   2 16.5268 2.97511   4
   5   9   2 19.3077 4.64536   3
  -5   9  -2 22.4233 5.89275   3
  -5   9  -2 22.6431 6.49563   1
  -5   9  -2 20.4776 5.08479   2
  -6  -9  -2 1.56821 4.68381   3
   6  -9   2 1.03715 2.03278   2
  -6  -9  -2 1.36865 2.22912   2
  -6  -9  -2 3.44878 2.28259   4
   6  -9   2 1.22685 2.51724   3
  -6   9  -2 1.67932 3.14893   2
   6   9   2 0.24942 0.81467   4
   6   9   2 1.87651 3.69244   2
  -6   9  -2 -1.4284 5.48253   3
   6   9   2 1.03957 3.19026   3
  -7  -9  -2 29.2532 4.91526   2
  -7  -9  -2 15.1492 6.89667   3
   7  -9   2 22.0521 4.46429   2
  -7  -9  -2 25.8152 4.77206   4
   7  -9   2 16.4124 4.90380   3
   7   9   2 22.8215 5.59160   3
   7   9   2 23.3522 3.84375   4
   7   9   2 24.3971 8.20613   2
  -7   9  -2 40.3275 9.03827   3
   8  -9   2 1.66331 2.24466   2
  -8  -9  -2 -1.9023 2.65423   2
   8  -9   2 1.25692 1.96111   3
  -8  -9  -2 1.00715 4.81191   3
  -8   9  -2 3.15413 8.04782   3
  -8   9  -2 0.92368 3.13630   2
   8   9   2 -3.9609 4.80647   2
   8   9   2 1.02442 3.12071   3
   8   9   2 0.33712 0.64283   4
  -9  -9  -2 9.45004 5.79667   3
   9  -9   2 7.82158 3.11132   2
  -9  -9  -2 8.46767 3.90036   2
  -9  -9  -2 12.2636 4.48069   4
  -9   9  -2 11.9084 3.99638   2
  -9   9  -2 31.5648 10.4545   3
   9   9   2 14.0325 6.66766   2
   9   9   2 13.7278 4.41018   3
  10  -9   2 0.47664 2.18307   2
 -10  -9  -2 -1.2141 3.29202   2
 -10  -9  -2 6.93980 5.60706   3
 -10  -9  -2 -0.2929 4.08117   4
 -10   9  -2 -1.6796 3.35859   2
 -10   9  -2 2.85015 8.93245   3
  10   9   2 -0.5679 2.91214   3
  10   9   2 -0.0304 6.34931   2
  11  -9   2 -2.4367 1.99750   2
 -11  -9  -2 5.30713 9.64688   3
 -11  -9  -2 2.91685 3.98153   2
 -11   9  -2 0.32442 10.4481   3
  11   9   2 1.38599 3.34600   3
 -11   9  -2 1.81540 3.34495   2
  11   9   2 1.33003 6.22443   2
 -12  -9  -2 -2.6763 3.60563   2
  12  -9   2 0.06549 1.97879   2
  12   9   2 2.56352 5.57079   2
 -12   9  -2 -3.2249 3.20377   2
  13  -9   2 4.60460 2.02327   2
 -13  -9  -2 -0.2647 3.93707   2
 -13   9  -2 -9.5537 7.10304   1
  13   9   2 4.81346 5.45078   2
 -14  -9  -2 4.91993 3.85647   2
  14  -9   2 -2.7800 2.31414   2
  14   9   2 6.25175 4.78297   2
 -14   9  -2 0.71390 6.53028   1
 -15  -9  -2 1.37834 3.77125   2
 -15   9  -2 -0.4510 5.54517   1
  15   9   2 2.31482 3.79571   2
 -15 -10   2 -3.3131 3.65773   2
  15  10  -2 1.77104 3.73454   2
  14 -10  -2 -0.0107 1.64899   2
 -14 -10   2 0.00770 3.55321   2
 -14  10   2 9.53475 4.45939   2
  14  10  -2 4.10070 4.49785   2
 -14  10   2 -5.4256 6.08166   1
 -13 -10   2 5.03239 3.98922   2
  13 -10  -2 1.38281 2.06600   2
  13  10  -2 -1.8343 5.35970   2
 -13  10   2 5.31777 4.13188   2
 -13  10   2 1.88512 6.75870   1
  12 -10  -2 -1.9778 2.05221   2
 -12 -10   2 1.69111 3.73902   2
  12  10  -2 1.59994 5.52697   2
 -12  10   2 -10.534 7.53091   1
 -12  10   2 -0.5092 4.37930   2
  11 -10  -2 1.04423 2.28711   2
 -11 -10   2 -1.7947 3.33321   2
 -11 -10   2 -1.4844 4.73339   3
  11  10  -2 2.21817 2.88822   3
 -11  10   2 3.44899 8.03364   3
  11  10  -2 1.58003 6.24451   2
 -11  10   2 1.94567 8.23433   1
  10 -10  -2 5.28134 2.89231   2
 -10 -10   2 14.7283 4.00742   2
 -10 -10   2 1.24151 5.31792   3
  10  10  -2 8.08156 6.66659   2
 -10  10   2 24.6099 9.07383   1
 -10  10   2 6.25174 9.34432   3
  10  10  -2 4.21983 3.46683   3
  -9 -10   2 5.53875 5.19563   3
   9 -10  -2 -0.8570 2.41401   2
   9 -10  -2 -1.2923 1.94115   3
  -9 -10   2 0.92024 3.29537   2
  -9  10   2 -7.8613 8.66344   3
   9  10  -2 0.23585 3.09555   3
  -9  10   2 3.89448 8.17950   1
   9  10  -2 -9.0128 5.60096   2
   9  10  -2 0.92067 0.54433   4
   8 -10  -2 0.24387 2.61682   3
  -8 -10   2 -0.1717 2.91164   2
  -8 -10   2 9.13804 3.97566   4
  -8 -10   2 6.73803 5.19219   3
   8 -10  -2 3.47450 2.57648   2
   8  10  -2 -1.7802 3.56395   3
  -8  10   2 4.36711 8.49374   3
   8  10  -2 0.75295 5.40705   2
   8  10  -2 2.70046 0.98895   4
  -8  10   2 -0.2483 4.10544   2
  -7 -10   2 2.20895 2.91841   2
   7 -10  -2 1.91836 2.33631   2
  -7 -10   2 -3.5708 3.10832   4
  -7 -10   2 -4.0026 4.10320   3
   7 -10  -2 0.92660 3.13480   3
   7  10  -2 -1.2394 5.17977   2
   7  10  -2 -0.6355 0.87169   4
  -7  10   2 5.89737 7.15845   3
   7  10  -2 2.07675 3.23943   3
  -7  10   2 1.56339 6.17696   1
  -7  10   2 8.91344 4.16657   2
  -6 -10   2 72.6080 11.1240   3
   6 -10  -2 51.7171 9.73435   2
   6 -10  -2 45.8559 10.1126   3
  -6  10   2 52.0997 10.4925   2
   6  10  -2 56.0839 9.18924   4
  -6  10   2 61.8130 11.9545   3
   6  10  -2 81.9997 10.9178   3
   6  10  -2 100.071 11.8631   2
  -6  10   2 26.6619 11.7465   1
  -5 -10   2 -1.3347 2.11161   4
   5 -10  -2 1.08734 2.04720   2
   5 -10  -2 -1.5899 2.89862   3
  -5 -10   2 -0.6836 4.30327   3
  -5 -10   2 -0.1723 2.09361   2
   5  10  -2 -3.2702 3.90545   2
  -5  10   2 9.54322 5.97065   1
  -5  10   2 2.73037 5.16870   3
  -5  10   2 -1.5851 3.43101   2
   5  10  -2 0.00594 2.96481   3
   4 -10  -2 61.8587 8.91114   2
   4 -10  -2 51.1342 9.46942   3
  -4 -10   2 54.3106 10.2137   3
  -4 -10   2 47.0189 8.85961   2
  -4 -10   2 43.4731 8.57022   4
   4  10  -2 44.6255 8.74936   1
   4  10  -2 45.7589 9.21639   3
   4  10  -2 47.2356 9.47271   2
  -4  10   2 93.6315 11.7881   3
  -4  10   2 79.3182 9.88074   2
  -3 -10   2 -1.9291 4.17267   3
   3 -10  -2 -0.5938 2.81918   3
  -3 -10   2 0.67941 1.78811   2
   3 -10  -2 -2.2639 2.06432   2
  -3 -10   2 0.87212 1.53967   4
   3  10  -2 1.29517 3.82233   2
   3  10  -2 -3.0344 2.09710   1
  -3  10   2 -3.1353 4.66210   1
  -3  10   2 -0.7357 4.60536   3
  -3  10   2 1.52883 3.14257   2
   3  10  -2 0.35785 2.56962   3
  -2 -10   2 13.4842 2.41945   4
  -2 -10   2 20.3885 5.16226   3
  -2 -10   2 14.1574 2.81489   2
   2 -10  -2 3.50571 3.62480   3
   2 -10  -2 1.63819 2.66324   2
   2  10  -2 22.4072 4.44542   2
   2  10  -2 15.8321 2.87042   1
  -2  10   2 0.38266 4.20488   1
  -2  10   2 6.48319 3.54953   2
   2  10  -2 9.85273 3.74414   3
  -2  10   2 5.11199 4.76143   3
   1 -10  -2 2.68699 2.23379   2
   1 -10  -2 0.45059 1.10088   4
   1 -10  -2 0.07575 3.17109   3
  -1 -10   2 -4.3311 4.02945   3
  -1 -10   2 -0.2871 1.40287   4
  -1 -10   2 -1.4674 2.03707   2
  -1  10   2 -1.9284 2.70921   2
  -1  10   2 0.84315 3.77933   3
   1  10  -2 -1.0534 3.00702   3
   1  10  -2 -1.4387 3.51438   2
  -1  10   2 -0.4401 2.80074   1
   1  10  -2 -0.6936 1.86165   1
   0 -10  -2 99.2030 17.3178   2
   0 -10   2 116.193 18.2791   3
   0 -10  -2 111.748 18.3769   3
   0 -10   2 111.005 17.3258   2
   0 -10  -2 88.7942 17.0515   4
   0  10  -2 119.959 17.3424   1
   0  10   2 125.466 17.5262   1
   0  10   2 73.4156 18.3458   3
   0  10  -2 89.1609 17.8022   3
   0  10   2 142.424 17.9049   2
   0  10  -2 151.670 18.5018   2
  -1 -10  -2 -1.0143 4.35356   3
   1 -10   2 0.00083 1.99848   2
  -1 -10  -2 2.95359 2.03011   2
   1 -10   2 2.18234 3.12216   3
  -1 -10  -2 -1.0207 1.40432   4
  -1  10  -2 0.67401 2.79496   1
   1  10   2 0.58147 3.43323   3
   1  10   2 -3.7204 3.42285   2
  -1  10  -2 1.33228 2.94399   2
  -1  10  -2 -3.7348 3.20225   3
   1  10   2 -0.0512 1.83793   1
  -2 -10  -2 210.945 29.6984   2
  -2  10  -2 173.883 29.7769   2
  -2  10  -2 215.190 30.0614   1
  -2  10  -2 143.115 30.1683   3
   2  10   2 195.080 30.0149   3
  -3 -10  -2 -0.0703 2.21932   4
  -3 -10  -2 6.13773 5.81793   3
  -3 -10  -2 -0.2407 2.08199   2
   3 -10   2 -0.1103 2.70167   3
   3 -10   2 -1.3315 1.97493   2
   3  10   2 -3.4728 3.33498   2
   3  10   2 2.20941 3.05559   3
  -3  10  -2 -3.3338 4.56224   1
  -3  10  -2 4.45538 3.25977   2
  -3  10  -2 2.79511 4.51889   3
   3  10   2 -0.6105 2.20711   1
  -4 -10  -2 75.7340 11.2127   4
  -4 -10  -2 61.8461 11.3271   2
   4 -10   2 50.6367 11.5215   3
  -4 -10  -2 108.493 13.7312   3
   4 -10   2 60.0230 11.1680   2
   4  10   2 66.6977 11.9778   3
  -4  10  -2 75.9029 11.9502   2
   4  10   2 96.4804 12.5811   2
   4  10   2 70.5001 11.2818   1
  -4  10  -2 66.7899 12.5707   3
   5 -10   2 4.85121 2.85071   3
  -5 -10  -2 2.48274 4.71614   3
   5 -10   2 1.26463 2.15344   2
  -5 -10  -2 1.61580 2.26076   2
  -5 -10  -2 -0.8621 1.98386   4
  -5  10  -2 0.34394 3.51011   2
   5  10   2 0.92664 0.91536   4
  -5  10  -2 -6.0322 4.94764   3
   5  10   2 2.57021 4.01298   2
  -5  10  -2 4.80082 5.38978   1
   5  10   2 -0.1112 2.99264   3
  -6 -10  -2 45.4196 7.94994   3
  -6 -10  -2 41.6518 6.18748   4
  -6 -10  -2 36.6693 6.19565   2
   6  10   2 44.4083 7.56980   2
   6  10   2 37.8701 6.92379   3
   6  10   2 25.1255 5.46737   4
  -6  10  -2 40.4285 9.43574   1
  -7 -10  -2 0.51559 2.62683   4
  -7 -10  -2 -1.9663 5.00126   3
   7 -10   2 0.51822 2.03117   2
  -7 -10  -2 -1.5582 2.47563   2
   7 -10   2 4.24347 2.18817   3
   7  10   2 -0.7245 0.75329   4
   7  10   2 -0.0322 4.88033   2
  -7  10  -2 -5.9221 6.41832   1
  -7  10  -2 4.29304 7.33756   3
  -7  10  -2 -5.6526 3.45905   2
   7  10   2 2.02174 3.15601   3
   8 -10   2 0.50140 2.22943   2
  -8 -10  -2 0.20151 3.03284   4
   8 -10   2 0.83690 1.73862   3
  -8 -10  -2 10.6941 5.62548   3
  -8 -10  -2 -0.5105 2.66980   2
  -8  10  -2 -0.2079 4.07820   2
   8  10   2 2.41974 5.80189   2
   8  10   2 0.04817 3.36243   3
  -8  10  -2 0.08965 8.54843   3
[truncated: 13,815,648 more chars]
